# Supplementary material for: Bis[2-acetyl-3-methyl­pyrazine (2-hydroxy­benzo­yl)hydrazonato]zinc(II) monohydrate
Source: Acta Crystallogr Sect E Struct Rep Online. 2008 Apr 10;64(Pt 5):m656. doi: 10.1107/S1600536808009707 (PMC2961272; doi:10.1107/S1600536808009707)
Supplement: Supplementary file 1 [file e-64-0m656-sup1.cif]

##############################################################################
###                                                                        ###
###        Electronic paper (Acta Crystallographica Section E)             ###
###                                                                        ###
##############################################################################
#                                                                            #
# This CIF contains the data in a paper accepted for publication in Acta     #
# Crystallographica Section E. It conforms to the requirements of Notes      #
# for Authors for Section E, and has been peer reviewed under the auspices   #
# of the IUCr Commission on Journals.                                        #
#                                                                            #
# Full details of the Crystallographic Information File format               #
# are given in the paper "The Crystallographic Information File (CIF):       #
# a New Standard Archive File for Crystallography" by S. R. Hall, F. H.      #
# Allen and I. D. Brown [Acta Cryst. (1991), A47, 655-685].                  #
#                                                                            #
# The current version of the core CIF dictionary is obtainable from          #
# ftp://ftp.iucr.org/pub/cif_core.dic. The current version number is 2.4.    #
#                                                                            #
# Software is freely available for graphical display of the structure(s) in  #
# this CIF.  For information consult the CIF home page http://www.iucr.org/  #
# cif/home.html                                                              #
#                                                                            #
# This file may be used for bona fide research purposes within the           #
# scientific community so long as proper attribution is given to the journal # 
# article from which it was obtained.                                        #
#                                                                            #
##############################################################################
                                             
data_global
_audit_creation_method     'form.cif (version 2.0)'
_journal_data_validation_number     ?
_journal_date_recd_electronic     2008-04-07
_journal_date_accepted     2008-04-08
_journal_name_full     'Acta Crystallographica, Section E'
_journal_year     2008
_journal_volume     64
_journal_issue      5
_journal_page_first     m656
_journal_page_last     m656
_journal_paper_category     QM
_journal_coeditor_code     AT2559
_publ_contact_author_name     'Professor Tai, Xi-Shi'
_publ_contact_author_address
;
Department of Chemistry
Weifang University
Weifang 261061
People's Republic of China
;
_publ_contact_author_email     taixishi@lzu.edu.cn
_publ_contact_author_fax     '(+86)536 8785157'
_publ_contact_author_phone     '(+86)536 8785283'
_publ_section_title
;
Bis[2-acetyl-3-methylpyrazine (2-hydroxybenzoyl)hydrazonato]zinc(II)
monohydrate
;
loop_
    _publ_author_name
    _publ_author_address
    'Xi-Shi Tai'
;
Department of Chemistry
Weifang University
Weifang 261061
People's Republic of China
;
    'Yi-Min Feng'
;
Department of Chemistry
Weifang University
Weifang 261061
People's Republic of China
;
    'Hua-Xiang Zhang'
;
Department of Chemistry
Weifang University
Weifang 261061
People's Republic of China
;
data_I
_audit_creation_method     SHELXL97
_chemical_name_systematic
;
Bis[2-acetyl-3-methylpyrazine (2-hydroxybenzoyl)hydrazonato]zinc(II) monohydrate
;
_chemical_name_common     ?
_chemical_formula_moiety     'C28 H26 N8 O4 Zn , H2 O'
_chemical_formula_sum     'C28 H28 N8 O5 Zn'
_chemical_formula_iupac     '[Zn (C14 H13 N4 O2)2] , H2 O'
_chemical_formula_weight     621.95
_chemical_melting_point     ?
_symmetry_cell_setting     monoclinic
_symmetry_space_group_name_H-M     'P 21/n'
_symmetry_space_group_name_Hall     '-P 2yn'
loop_
    _symmetry_equiv_pos_as_xyz
    'x, y, z'
    '-x+1/2, y+1/2, -z+1/2'
    '-x, -y, -z'
    'x-1/2, -y-1/2, z-1/2'
_cell_length_a     9.3794(10)
_cell_length_b     22.814(2)
_cell_length_c     13.9407(14)
_cell_angle_alpha     90.00
_cell_angle_beta     106.402(2)
_cell_angle_gamma     90.00
_cell_volume     2861.6(5)
_cell_formula_units_Z     4
_cell_measurement_reflns_used     2538
_cell_measurement_theta_min     2.349
_cell_measurement_theta_max     22.364
_cell_measurement_temperature     298(2)
_exptl_crystal_description     tabular
_exptl_crystal_colour     colourless
_exptl_crystal_size_max     0.32
_exptl_crystal_size_mid     0.20
_exptl_crystal_size_min     0.16
_exptl_crystal_density_diffrn     1.444
_exptl_crystal_density_meas     ?
_exptl_crystal_density_method     'not measured'
_exptl_crystal_F_000     1288
_exptl_absorpt_coefficient_mu     0.911
_exptl_absorpt_correction_type     multi-scan
_exptl_absorpt_process_details     '(SADABS; Bruker, 2000)'
_exptl_absorpt_correction_T_min     0.7592
_exptl_absorpt_correction_T_max     0.8679
_exptl_special_details
;
;
_diffrn_ambient_temperature     298(2)
_diffrn_radiation_type     MoK\a
_diffrn_radiation_wavelength     0.71073
_diffrn_radiation_source     'fine-focus sealed tube'
_diffrn_radiation_monochromator     graphite
_diffrn_measurement_device_type     'Bruker SMART CCD area-detector'
_diffrn_measurement_method     '\f and \w'
_diffrn_detector_area_resol_mean     ?
_diffrn_reflns_number     14227
_diffrn_reflns_av_R_equivalents     0.0765
_diffrn_reflns_av_sigmaI/netI     0.0891
_diffrn_reflns_theta_min     1.77
_diffrn_reflns_theta_max     25.01
_diffrn_reflns_theta_full     25.01
_diffrn_measured_fraction_theta_max     0.999
_diffrn_measured_fraction_theta_full     0.999
_diffrn_reflns_limit_h_min     -9
_diffrn_reflns_limit_h_max     11
_diffrn_reflns_limit_k_min     -27
_diffrn_reflns_limit_k_max     23
_diffrn_reflns_limit_l_min     -16
_diffrn_reflns_limit_l_max     16
_diffrn_standards_number     ?
_diffrn_standards_interval_count     ?
_diffrn_standards_interval_time     ?
_diffrn_standards_decay_%     ?
_refine_special_details
;
Refinement of <i>F</i>^2^ against ALL reflections. The weighted <i>R</i>-factor
<i>wR</i> and goodness of fit <i>S</i> are based on <i>F</i>^2^, conventional
<i>R</i>-factors <i>R</i> are based on <i>F</i>, with <i>F</i> set to zero for
negative <i>F</i>^2^. The threshold expression of <i>F</i>^2^ >
\s(<i>F</i>^2^) is used only for calculating <i>R</i>-factors(gt) <i>etc</i>.
and is not relevant to the choice of reflections for refinement.
<i>R</i>-factors based on <i>F</i>^2^ are statistically about twice as large
as those based on <i>F</i>, and <i>R</i>-factors based on ALL data will be
even larger.
;
_reflns_number_total     5043
_reflns_number_gt     2831
_reflns_threshold_expression     I>2\s(I)
_refine_ls_structure_factor_coef     Fsqd
_refine_ls_matrix_type     full
_refine_ls_R_factor_all     0.1098
_refine_ls_R_factor_gt     0.0472
_refine_ls_wR_factor_gt     0.0985
_refine_ls_wR_factor_ref     0.1283
_refine_ls_goodness_of_fit_ref     1.015
_refine_ls_restrained_S_all     1.015
_refine_ls_number_reflns     5043
_refine_ls_number_parameters     379
_refine_ls_number_restraints     0
_refine_ls_hydrogen_treatment     constr
_refine_ls_weighting_scheme     calc
_refine_ls_weighting_details
       'calc w = 1/[\s^2^(Fo^2^)+(0.0366P)^2^+2.1233P] where P=(Fo^2^+2Fc^2^)/3'
_atom_sites_solution_hydrogens     geom
_atom_sites_solution_primary     direct
_atom_sites_solution_secondary     difmap
_refine_ls_shift/su_max     0.000
_refine_ls_shift/su_mean     0.000
_refine_diff_density_max     0.376
_refine_diff_density_min     -0.347
_refine_ls_extinction_method     none
_refine_ls_extinction_coef     ?
loop_
    _atom_type_symbol
    _atom_type_description
    _atom_type_scat_dispersion_real
    _atom_type_scat_dispersion_imag
    _atom_type_scat_source
    'C' 'C' 0.0033 0.0016
                         'International Tables Vol C Tables 4.2.6.8 and 6.1.1.4'
    'H' 'H' 0.0000 0.0000
                         'International Tables Vol C Tables 4.2.6.8 and 6.1.1.4'
    'N' 'N' 0.0061 0.0033
                         'International Tables Vol C Tables 4.2.6.8 and 6.1.1.4'
    'O' 'O' 0.0106 0.0060
                         'International Tables Vol C Tables 4.2.6.8 and 6.1.1.4'
    'Zn' 'Zn' 0.2839 1.4301
                         'International Tables Vol C Tables 4.2.6.8 and 6.1.1.4'
_computing_data_collection     'SMART (Bruker, 2000)'
_computing_cell_refinement     'SAINT (Bruker, 2000)'
_computing_data_reduction     'SAINT (Bruker, 2000)'
_computing_structure_solution     'SHELXS97 (Sheldrick, 2008)'
_computing_structure_refinement     'SHELXL97 (Sheldrick, 2008)'
_computing_molecular_graphics     'SHELXTL (Sheldrick, 2008)'
_computing_publication_material     'SHELXTL (Sheldrick, 2008)'
loop_
    _atom_site_type_symbol
    _atom_site_label
    _atom_site_fract_x
    _atom_site_fract_y
    _atom_site_fract_z
    _atom_site_U_iso_or_equiv
    _atom_site_adp_type
    _atom_site_calc_flag
    _atom_site_refinement_flags
    _atom_site_occupancy
    _atom_site_disorder_assembly
    _atom_site_disorder_group
    Zn Zn1 0.09167(6) 0.14093(2) 0.53708(4) 0.04641(19) Uani d . 1 . .
    N N1 -0.0550(4) 0.24903(15) 0.5747(2) 0.0414(9) Uani d . 1 . .
    N N2 0.0653(4) 0.23093(15) 0.5435(2) 0.0402(9) Uani d . 1 . .
    N N3 0.2582(4) 0.18422(16) 0.4675(3) 0.0443(9) Uani d . 1 . .
    N N4 0.4647(4) 0.2484(2) 0.4049(3) 0.0592(11) Uani d . 1 . .
    N N5 0.2455(4) 0.02711(15) 0.5545(3) 0.0461(9) Uani d . 1 . .
    N N6 0.1370(4) 0.05900(16) 0.4881(3) 0.0441(9) Uani d . 1 . .
    N N7 -0.0643(4) 0.12679(16) 0.3845(3) 0.0453(9) Uani d . 1 . .
    N N8 -0.2259(5) 0.1065(2) 0.1898(3) 0.0636(12) Uani d . 1 . .
    O O1 -0.0809(3) 0.14991(13) 0.5998(2) 0.0559(9) Uani d . 1 . .
    O O2 -0.2266(4) 0.32101(14) 0.6299(3) 0.0695(10) Uani d . 1 . .
    H H2 -0.1514 0.3110 0.6151 0.104 Uiso calc R 1 . .
    O O3 0.2353(3) 0.10277(13) 0.6631(2) 0.0512(8) Uani d . 1 . .
    O O4 0.4380(4) -0.05320(16) 0.6118(3) 0.0852(12) Uani d . 1 . .
    H H4 0.3692 -0.0353 0.5737 0.128 Uiso calc R 1 . .
    O O5 0.7000(4) 0.3022(2) 0.3185(3) 0.1108(16) Uani d . 1 . .
    H H5A 0.6191 0.2940 0.3316 0.133 Uiso d R 1 . .
    H H5B 0.6838 0.3291 0.2746 0.133 Uiso d R 1 . .
    C C1 -0.1183(5) 0.2031(2) 0.6046(3) 0.0416(11) Uani d . 1 . .
    C C2 -0.2467(4) 0.21621(19) 0.6431(3) 0.0375(10) Uani d . 1 . .
    C C3 -0.2931(5) 0.2732(2) 0.6550(3) 0.0465(11) Uani d . 1 . .
    C C4 -0.4143(5) 0.2828(2) 0.6926(3) 0.0581(13) Uani d . 1 . .
    H H4A -0.4439 0.3208 0.7018 0.070 Uiso calc R 1 . .
    C C5 -0.4885(5) 0.2362(3) 0.7158(3) 0.0608(14) Uani d . 1 . .
    H H5 -0.5696 0.2429 0.7403 0.073 Uiso calc R 1 . .
    C C6 -0.4470(5) 0.1797(2) 0.7039(4) 0.0610(14) Uani d . 1 . .
    H H6 -0.4995 0.1483 0.7194 0.073 Uiso calc R 1 . .
    C C7 -0.3265(5) 0.1706(2) 0.6685(3) 0.0511(12) Uani d . 1 . .
    H H7 -0.2972 0.1323 0.6612 0.061 Uiso calc R 1 . .
    C C8 0.0648(5) 0.32827(19) 0.4706(3) 0.0518(12) Uani d . 1 . .
    H H8A -0.0418 0.3268 0.4508 0.078 Uiso calc R 1 . .
    H H8B 0.0985 0.3432 0.4164 0.078 Uiso calc R 1 . .
    H H8C 0.0987 0.3535 0.5276 0.078 Uiso calc R 1 . .
    C C9 0.1257(4) 0.26797(19) 0.4972(3) 0.0390(10) Uani d . 1 . .
    C C10 0.2528(4) 0.24350(19) 0.4667(3) 0.0401(10) Uani d . 1 . .
    C C11 0.3614(5) 0.2760(2) 0.4387(3) 0.0472(11) Uani d . 1 . .
    C C12 0.3827(5) 0.3412(2) 0.4497(4) 0.0720(16) Uani d . 1 . .
    H H12A 0.4853 0.3506 0.4583 0.108 Uiso calc R 1 . .
    H H12B 0.3539 0.3543 0.5070 0.108 Uiso calc R 1 . .
    H H12C 0.3224 0.3603 0.3908 0.108 Uiso calc R 1 . .
    C C13 0.4634(5) 0.1902(3) 0.4027(4) 0.0618(14) Uani d . 1 . .
    H H13 0.5317 0.1706 0.3773 0.074 Uiso calc R 1 . .
    C C14 0.3641(5) 0.1584(2) 0.4370(3) 0.0526(12) Uani d . 1 . .
    H H14 0.3711 0.1177 0.4389 0.063 Uiso calc R 1 . .
    C C15 0.2860(5) 0.0543(2) 0.6433(3) 0.0446(11) Uani d . 1 . .
    C C16 0.4033(5) 0.02364(19) 0.7213(3) 0.0447(11) Uani d . 1 . .
    C C17 0.4738(5) -0.0274(2) 0.7028(4) 0.0594(13) Uani d . 1 . .
    C C18 0.5834(6) -0.0531(2) 0.7792(4) 0.0769(17) Uani d . 1 . .
    H H18 0.6309 -0.0867 0.7664 0.092 Uiso calc R 1 . .
    C C19 0.6226(6) -0.0297(3) 0.8728(5) 0.0829(18) Uani d . 1 . .
    H H19 0.6953 -0.0479 0.9235 0.099 Uiso calc R 1 . .
    C C20 0.5561(6) 0.0201(3) 0.8929(4) 0.0797(17) Uani d . 1 . .
    H H20 0.5847 0.0364 0.9566 0.096 Uiso calc R 1 . .
    C C21 0.4463(5) 0.0461(2) 0.8181(4) 0.0611(14) Uani d . 1 . .
    H H21 0.3996 0.0795 0.8325 0.073 Uiso calc R 1 . .
    C C22 0.1358(6) -0.0146(2) 0.3624(4) 0.0896(19) Uani d . 1 . .
    H H22A 0.2133 -0.0316 0.4154 0.134 Uiso calc R 1 . .
    H H22B 0.1733 -0.0061 0.3066 0.134 Uiso calc R 1 . .
    H H22C 0.0545 -0.0417 0.3421 0.134 Uiso calc R 1 . .
    C C23 0.0833(5) 0.04049(19) 0.3982(3) 0.0436(11) Uani d . 1 . .
    C C24 -0.0357(5) 0.0788(2) 0.3363(3) 0.0440(11) Uani d . 1 . .
    C C25 -0.1161(5) 0.0696(2) 0.2352(4) 0.0555(13) Uani d . 1 . .
    C C26 -0.0901(6) 0.0220(3) 0.1688(4) 0.094(2) Uani d . 1 . .
    H H26A -0.1601 0.0257 0.1039 0.141 Uiso calc R 1 . .
    H H26B -0.1026 -0.0154 0.1969 0.141 Uiso calc R 1 . .
    H H26C 0.0091 0.0251 0.1628 0.141 Uiso calc R 1 . .
    C C27 -0.2551(5) 0.1511(2) 0.2407(4) 0.0602(14) Uani d . 1 . .
    H H27 -0.3334 0.1760 0.2103 0.072 Uiso calc R 1 . .
    C C28 -0.1727(5) 0.1623(2) 0.3385(4) 0.0517(12) Uani d . 1 . .
    H H28 -0.1940 0.1951 0.3716 0.062 Uiso calc R 1 . .
loop_
    _atom_site_aniso_label
    _atom_site_aniso_U_11
    _atom_site_aniso_U_22
    _atom_site_aniso_U_33
    _atom_site_aniso_U_12
    _atom_site_aniso_U_13
    _atom_site_aniso_U_23
    Zn1 0.0521(3) 0.0324(3) 0.0577(3) 0.0072(3) 0.0202(3) 0.0011(3)
    N1 0.040(2) 0.031(2) 0.057(2) 0.0013(17) 0.0200(18) 0.0008(18)
    N2 0.039(2) 0.034(2) 0.049(2) 0.0006(17) 0.0148(17) 0.0014(17)
    N3 0.042(2) 0.043(3) 0.050(2) 0.0068(18) 0.0173(18) 0.0016(18)
    N4 0.046(2) 0.066(3) 0.068(3) -0.007(2) 0.020(2) 0.000(2)
    N5 0.050(2) 0.031(2) 0.053(2) 0.0095(18) 0.0082(19) 0.0026(19)
    N6 0.044(2) 0.039(2) 0.049(2) 0.0045(18) 0.0115(18) 0.0056(19)
    N7 0.044(2) 0.036(2) 0.057(2) 0.0001(18) 0.0151(19) 0.0035(19)
    N8 0.062(3) 0.064(3) 0.059(3) 0.005(2) 0.007(2) 0.007(2)
    O1 0.070(2) 0.0278(19) 0.083(2) 0.0063(16) 0.0433(18) 0.0034(16)
    O2 0.073(2) 0.040(2) 0.108(3) 0.0033(18) 0.047(2) -0.010(2)
    O3 0.060(2) 0.038(2) 0.055(2) 0.0091(16) 0.0152(16) -0.0037(16)
    O4 0.105(3) 0.067(3) 0.070(2) 0.047(2) 0.004(2) -0.004(2)
    O5 0.083(3) 0.131(4) 0.118(3) 0.007(3) 0.028(3) 0.042(3)
    C1 0.047(3) 0.033(3) 0.046(3) 0.002(2) 0.015(2) 0.000(2)
    C2 0.038(2) 0.038(3) 0.037(2) -0.001(2) 0.0099(19) -0.002(2)
    C3 0.048(3) 0.040(3) 0.054(3) 0.003(2) 0.017(2) -0.006(2)
    C4 0.056(3) 0.051(3) 0.072(3) 0.018(3) 0.025(3) -0.005(3)
    C5 0.053(3) 0.076(4) 0.060(3) 0.005(3) 0.028(3) -0.008(3)
    C6 0.061(3) 0.059(4) 0.073(4) -0.010(3) 0.036(3) -0.008(3)
    C7 0.062(3) 0.039(3) 0.057(3) 0.001(2) 0.025(3) -0.005(2)
    C8 0.062(3) 0.036(3) 0.058(3) 0.006(2) 0.019(2) 0.013(2)
    C9 0.040(3) 0.036(3) 0.040(2) -0.003(2) 0.009(2) 0.002(2)
    C10 0.042(3) 0.036(3) 0.040(3) 0.000(2) 0.008(2) 0.004(2)
    C11 0.046(3) 0.048(3) 0.047(3) -0.004(2) 0.011(2) 0.000(2)
    C12 0.069(4) 0.059(4) 0.091(4) -0.020(3) 0.028(3) -0.006(3)
    C13 0.048(3) 0.069(4) 0.075(4) 0.005(3) 0.027(3) -0.008(3)
    C14 0.051(3) 0.048(3) 0.062(3) 0.008(2) 0.021(2) -0.002(2)
    C15 0.043(3) 0.035(3) 0.057(3) -0.002(2) 0.016(2) 0.005(2)
    C16 0.051(3) 0.031(3) 0.050(3) 0.000(2) 0.010(2) 0.007(2)
    C17 0.066(3) 0.043(3) 0.067(3) 0.010(3) 0.017(3) 0.010(3)
    C18 0.080(4) 0.055(4) 0.085(4) 0.028(3) 0.007(3) 0.018(3)
    C19 0.091(4) 0.062(4) 0.075(4) 0.007(3) -0.012(3) 0.022(3)
    C20 0.106(5) 0.052(4) 0.065(4) 0.007(3) -0.001(3) 0.011(3)
    C21 0.074(4) 0.039(3) 0.063(3) 0.001(3) 0.009(3) 0.002(3)
    C22 0.122(5) 0.052(4) 0.075(4) 0.032(3) -0.006(3) -0.015(3)
    C23 0.050(3) 0.032(3) 0.051(3) -0.003(2) 0.016(2) 0.001(2)
    C24 0.043(3) 0.041(3) 0.050(3) -0.003(2) 0.016(2) 0.005(2)
    C25 0.064(3) 0.047(3) 0.053(3) -0.008(3) 0.013(3) 0.002(3)
    C26 0.113(5) 0.091(5) 0.056(3) 0.023(4) -0.010(3) -0.020(3)
    C27 0.042(3) 0.065(4) 0.071(4) 0.003(3) 0.012(3) 0.020(3)
    C28 0.047(3) 0.046(3) 0.062(3) 0.009(2) 0.016(3) 0.005(2)
_geom_special_details
;
All e.s.d.'s (except the e.s.d. in the dihedral angle between two l.s. planes)
are estimated using the full covariance matrix. The cell e.s.d.'s are taken
into account individually in the estimation of e.s.d.'s in distances, angles
and torsion angles; correlations between e.s.d.'s in cell parameters are only
used when they are defined by crystal symmetry. An approximate (isotropic)
treatment of cell e.s.d.'s is used for estimating e.s.d.'s involving l.s.
planes.
;
loop_
    _geom_bond_atom_site_label_1
    _geom_bond_atom_site_label_2
    _geom_bond_site_symmetry_2
    _geom_bond_distance
    _geom_bond_publ_flag
    Zn1 O1 . 2.055(3) ?
    Zn1 N2 . 2.073(3) ?
    Zn1 N6 . 2.075(4) ?
    Zn1 O3 . 2.079(3) ?
    Zn1 N7 . 2.239(4) ?
    Zn1 N3 . 2.283(3) ?
    N1 C1 . 1.329(5) ?
    N1 N2 . 1.381(4) ?
    N2 C9 . 1.288(5) ?
    N3 C14 . 1.324(5) ?
    N3 C10 . 1.353(5) ?
    N4 C13 . 1.329(6) ?
    N4 C11 . 1.346(5) ?
    N5 C15 . 1.341(5) ?
    N5 N6 . 1.374(4) ?
    N6 C23 . 1.283(5) ?
    N7 C28 . 1.317(5) ?
    N7 C24 . 1.350(5) ?
    N8 C27 . 1.314(6) ?
    N8 C25 . 1.341(6) ?
    O1 C1 . 1.270(5) ?
    O2 C3 . 1.351(5) ?
    O2 H2 . 0.8200 ?
    O3 C15 . 1.264(5) ?
    O4 C17 . 1.351(6) ?
    O4 H4 . 0.8200 ?
    O5 H5A . 0.8500 ?
    O5 H5B . 0.8500 ?
    C1 C2 . 1.482(6) ?
    C2 C7 . 1.384(6) ?
    C2 C3 . 1.395(6) ?
    C3 C4 . 1.398(6) ?
    C4 C5 . 1.358(7) ?
    C4 H4A . 0.9300 ?
    C5 C6 . 1.370(7) ?
    C5 H5 . 0.9300 ?
    C6 C7 . 1.372(6) ?
    C6 H6 . 0.9300 ?
    C7 H7 . 0.9300 ?
    C8 C9 . 1.496(6) ?
    C8 H8A . 0.9600 ?
    C8 H8B . 0.9600 ?
    C8 H8C . 0.9600 ?
    C9 C10 . 1.483(6) ?
    C10 C11 . 1.401(6) ?
    C11 C12 . 1.503(6) ?
    C12 H12A . 0.9600 ?
    C12 H12B . 0.9600 ?
    C12 H12C . 0.9600 ?
    C13 C14 . 1.370(6) ?
    C13 H13 . 0.9300 ?
    C14 H14 . 0.9300 ?
    C15 C16 . 1.486(6) ?
    C16 C21 . 1.391(6) ?
    C16 C17 . 1.398(6) ?
    C17 C18 . 1.385(6) ?
    C18 C19 . 1.360(7) ?
    C18 H18 . 0.9300 ?
    C19 C20 . 1.363(8) ?
    C19 H19 . 0.9300 ?
    C20 C21 . 1.376(6) ?
    C20 H20 . 0.9300 ?
    C21 H21 . 0.9300 ?
    C22 C23 . 1.487(6) ?
    C22 H22A . 0.9600 ?
    C22 H22B . 0.9600 ?
    C22 H22C . 0.9600 ?
    C23 C24 . 1.487(6) ?
    C24 C25 . 1.413(6) ?
    C25 C26 . 1.492(7) ?
    C26 H26A . 0.9600 ?
    C26 H26B . 0.9600 ?
    C26 H26C . 0.9600 ?
    C27 C28 . 1.388(6) ?
    C27 H27 . 0.9300 ?
    C28 H28 . 0.9300 ?
loop_
    _geom_angle_atom_site_label_1
    _geom_angle_atom_site_label_2
    _geom_angle_atom_site_label_3
    _geom_angle_site_symmetry_1
    _geom_angle_site_symmetry_3
    _geom_angle
    _geom_angle_publ_flag
    O1 Zn1 N2 . . 76.41(12) ?
    O1 Zn1 N6 . . 119.26(13) ?
    N2 Zn1 N6 . . 160.85(13) ?
    O1 Zn1 O3 . . 94.73(12) ?
    N2 Zn1 O3 . . 115.77(12) ?
    N6 Zn1 O3 . . 75.91(13) ?
    O1 Zn1 N7 . . 92.09(13) ?
    N2 Zn1 N7 . . 97.47(13) ?
    N6 Zn1 N7 . . 72.39(14) ?
    O3 Zn1 N7 . . 146.75(13) ?
    O1 Zn1 N3 . . 148.55(13) ?
    N2 Zn1 N3 . . 72.21(13) ?
    N6 Zn1 N3 . . 91.23(13) ?
    O3 Zn1 N3 . . 100.51(12) ?
    N7 Zn1 N3 . . 90.03(12) ?
    C1 N1 N2 . . 109.9(3) ?
    C9 N2 N1 . . 118.4(3) ?
    C9 N2 Zn1 . . 123.6(3) ?
    N1 N2 Zn1 . . 115.3(2) ?
    C14 N3 C10 . . 118.2(4) ?
    C14 N3 Zn1 . . 127.5(3) ?
    C10 N3 Zn1 . . 114.0(3) ?
    C13 N4 C11 . . 118.2(4) ?
    C15 N5 N6 . . 109.9(4) ?
    C23 N6 N5 . . 119.7(4) ?
    C23 N6 Zn1 . . 123.9(3) ?
    N5 N6 Zn1 . . 115.9(3) ?
    C28 N7 C24 . . 119.5(4) ?
    C28 N7 Zn1 . . 125.5(3) ?
    C24 N7 Zn1 . . 114.9(3) ?
    C27 N8 C25 . . 118.7(4) ?
    C1 O1 Zn1 . . 112.3(3) ?
    C3 O2 H2 . . 109.5 ?
    C15 O3 Zn1 . . 112.1(3) ?
    C17 O4 H4 . . 109.5 ?
    H5A O5 H5B . . 108.9 ?
    O1 C1 N1 . . 125.7(4) ?
    O1 C1 C2 . . 118.5(4) ?
    N1 C1 C2 . . 115.8(4) ?
    C7 C2 C3 . . 117.5(4) ?
    C7 C2 C1 . . 119.6(4) ?
    C3 C2 C1 . . 122.9(4) ?
    O2 C3 C2 . . 122.6(4) ?
    O2 C3 C4 . . 117.0(4) ?
    C2 C3 C4 . . 120.3(4) ?
    C5 C4 C3 . . 119.4(5) ?
    C5 C4 H4A . . 120.3 ?
    C3 C4 H4A . . 120.3 ?
    C4 C5 C6 . . 121.7(4) ?
    C4 C5 H5 . . 119.1 ?
    C6 C5 H5 . . 119.1 ?
    C5 C6 C7 . . 118.6(5) ?
    C5 C6 H6 . . 120.7 ?
    C7 C6 H6 . . 120.7 ?
    C6 C7 C2 . . 122.5(5) ?
    C6 C7 H7 . . 118.8 ?
    C2 C7 H7 . . 118.8 ?
    C9 C8 H8A . . 109.5 ?
    C9 C8 H8B . . 109.5 ?
    H8A C8 H8B . . 109.5 ?
    C9 C8 H8C . . 109.5 ?
    H8A C8 H8C . . 109.5 ?
    H8B C8 H8C . . 109.5 ?
    N2 C9 C10 . . 113.6(4) ?
    N2 C9 C8 . . 122.5(4) ?
    C10 C9 C8 . . 123.8(4) ?
    N3 C10 C11 . . 120.2(4) ?
    N3 C10 C9 . . 113.9(4) ?
    C11 C10 C9 . . 125.9(4) ?
    N4 C11 C10 . . 120.1(4) ?
    N4 C11 C12 . . 114.2(4) ?
    C10 C11 C12 . . 125.6(4) ?
    C11 C12 H12A . . 109.5 ?
    C11 C12 H12B . . 109.5 ?
    H12A C12 H12B . . 109.5 ?
    C11 C12 H12C . . 109.5 ?
    H12A C12 H12C . . 109.5 ?
    H12B C12 H12C . . 109.5 ?
    N4 C13 C14 . . 121.6(5) ?
    N4 C13 H13 . . 119.2 ?
    C14 C13 H13 . . 119.2 ?
    N3 C14 C13 . . 121.4(5) ?
    N3 C14 H14 . . 119.3 ?
    C13 C14 H14 . . 119.3 ?
    O3 C15 N5 . . 125.5(4) ?
    O3 C15 C16 . . 119.9(4) ?
    N5 C15 C16 . . 114.6(4) ?
    C21 C16 C17 . . 117.6(4) ?
    C21 C16 C15 . . 119.2(4) ?
    C17 C16 C15 . . 123.2(4) ?
    O4 C17 C18 . . 118.1(5) ?
    O4 C17 C16 . . 122.1(4) ?
    C18 C17 C16 . . 119.8(5) ?
    C19 C18 C17 . . 120.8(5) ?
    C19 C18 H18 . . 119.6 ?
    C17 C18 H18 . . 119.6 ?
    C18 C19 C20 . . 120.6(5) ?
    C18 C19 H19 . . 119.7 ?
    C20 C19 H19 . . 119.7 ?
    C19 C20 C21 . . 119.4(5) ?
    C19 C20 H20 . . 120.3 ?
    C21 C20 H20 . . 120.3 ?
    C20 C21 C16 . . 121.8(5) ?
    C20 C21 H21 . . 119.1 ?
    C16 C21 H21 . . 119.1 ?
    C23 C22 H22A . . 109.5 ?
    C23 C22 H22B . . 109.5 ?
    H22A C22 H22B . . 109.5 ?
    C23 C22 H22C . . 109.5 ?
    H22A C22 H22C . . 109.5 ?
    H22B C22 H22C . . 109.5 ?
    N6 C23 C22 . . 122.0(4) ?
    N6 C23 C24 . . 113.4(4) ?
    C22 C23 C24 . . 124.6(4) ?
    N7 C24 C25 . . 119.4(4) ?
    N7 C24 C23 . . 114.2(4) ?
    C25 C24 C23 . . 126.4(4) ?
    N8 C25 C24 . . 120.0(5) ?
    N8 C25 C26 . . 113.7(4) ?
    C24 C25 C26 . . 126.3(5) ?
    C25 C26 H26A . . 109.5 ?
    C25 C26 H26B . . 109.5 ?
    H26A C26 H26B . . 109.5 ?
    C25 C26 H26C . . 109.5 ?
    H26A C26 H26C . . 109.5 ?
    H26B C26 H26C . . 109.5 ?
    N8 C27 C28 . . 122.0(5) ?
    N8 C27 H27 . . 119.0 ?
    C28 C27 H27 . . 119.0 ?
    N7 C28 C27 . . 120.3(5) ?
    N7 C28 H28 . . 119.9 ?
    C27 C28 H28 . . 119.9 ?
loop_
    _geom_torsion_atom_site_label_1
    _geom_torsion_atom_site_label_2
    _geom_torsion_atom_site_label_3
    _geom_torsion_atom_site_label_4
    _geom_torsion_site_symmetry_1
    _geom_torsion_site_symmetry_2
    _geom_torsion_site_symmetry_3
    _geom_torsion_site_symmetry_4
    _geom_torsion
    _geom_torsion_publ_flag
    C1 N1 N2 C9 . . . . 169.0(4) ?
    C1 N1 N2 Zn1 . . . . 7.0(4) ?
    O1 Zn1 N2 C9 . . . . -166.9(3) ?
    N6 Zn1 N2 C9 . . . . -20.1(6) ?
    O3 Zn1 N2 C9 . . . . 104.4(3) ?
    N7 Zn1 N2 C9 . . . . -76.6(3) ?
    N3 Zn1 N2 C9 . . . . 11.0(3) ?
    O1 Zn1 N2 N1 . . . . -5.9(2) ?
    N6 Zn1 N2 N1 . . . . 140.9(4) ?
    O3 Zn1 N2 N1 . . . . -94.6(3) ?
    N7 Zn1 N2 N1 . . . . 84.5(3) ?
    N3 Zn1 N2 N1 . . . . 172.1(3) ?
    O1 Zn1 N3 C14 . . . . 177.5(3) ?
    N2 Zn1 N3 C14 . . . . 173.7(4) ?
    N6 Zn1 N3 C14 . . . . -16.1(4) ?
    O3 Zn1 N3 C14 . . . . 59.8(4) ?
    N7 Zn1 N3 C14 . . . . -88.5(4) ?
    O1 Zn1 N3 C10 . . . . 3.7(4) ?
    N2 Zn1 N3 C10 . . . . -0.1(3) ?
    N6 Zn1 N3 C10 . . . . 170.2(3) ?
    O3 Zn1 N3 C10 . . . . -114.0(3) ?
    N7 Zn1 N3 C10 . . . . 97.8(3) ?
    C15 N5 N6 C23 . . . . 179.7(4) ?
    C15 N5 N6 Zn1 . . . . 7.7(4) ?
    O1 Zn1 N6 C23 . . . . 92.9(3) ?
    N2 Zn1 N6 C23 . . . . -49.5(6) ?
    O3 Zn1 N6 C23 . . . . -179.6(4) ?
    N7 Zn1 N6 C23 . . . . 10.6(3) ?
    N3 Zn1 N6 C23 . . . . -79.1(3) ?
    O1 Zn1 N6 N5 . . . . -95.5(3) ?
    N2 Zn1 N6 N5 . . . . 122.1(4) ?
    O3 Zn1 N6 N5 . . . . -8.0(3) ?
    N7 Zn1 N6 N5 . . . . -177.8(3) ?
    N3 Zn1 N6 N5 . . . . 92.6(3) ?
    O1 Zn1 N7 C28 . . . . 54.9(4) ?
    N2 Zn1 N7 C28 . . . . -21.7(4) ?
    N6 Zn1 N7 C28 . . . . 175.0(4) ?
    O3 Zn1 N7 C28 . . . . 156.8(3) ?
    N3 Zn1 N7 C28 . . . . -93.7(4) ?
    O1 Zn1 N7 C24 . . . . -128.8(3) ?
    N2 Zn1 N7 C24 . . . . 154.6(3) ?
    N6 Zn1 N7 C24 . . . . -8.7(3) ?
    O3 Zn1 N7 C24 . . . . -26.9(4) ?
    N3 Zn1 N7 C24 . . . . 82.6(3) ?
    N2 Zn1 O1 C1 . . . . 3.6(3) ?
    N6 Zn1 O1 C1 . . . . -164.5(3) ?
    O3 Zn1 O1 C1 . . . . 119.0(3) ?
    N7 Zn1 O1 C1 . . . . -93.6(3) ?
    N3 Zn1 O1 C1 . . . . -0.1(4) ?
    O1 Zn1 O3 C15 . . . . 125.7(3) ?
    N2 Zn1 O3 C15 . . . . -157.1(3) ?
    N6 Zn1 O3 C15 . . . . 6.7(3) ?
    N7 Zn1 O3 C15 . . . . 24.6(4) ?
    N3 Zn1 O3 C15 . . . . -81.9(3) ?
    Zn1 O1 C1 N1 . . . . -0.9(5) ?
    Zn1 O1 C1 C2 . . . . 176.8(3) ?
    N2 N1 C1 O1 . . . . -4.1(6) ?
    N2 N1 C1 C2 . . . . 178.2(3) ?
    O1 C1 C2 C7 . . . . -2.9(6) ?
    N1 C1 C2 C7 . . . . 175.0(4) ?
    O1 C1 C2 C3 . . . . 177.4(4) ?
    N1 C1 C2 C3 . . . . -4.7(6) ?
    C7 C2 C3 O2 . . . . -178.0(4) ?
    C1 C2 C3 O2 . . . . 1.7(7) ?
    C7 C2 C3 C4 . . . . 0.9(6) ?
    C1 C2 C3 C4 . . . . -179.4(4) ?
    O2 C3 C4 C5 . . . . 177.7(4) ?
    C2 C3 C4 C5 . . . . -1.3(7) ?
    C3 C4 C5 C6 . . . . 0.5(7) ?
    C4 C5 C6 C7 . . . . 0.6(8) ?
    C5 C6 C7 C2 . . . . -0.9(7) ?
    C3 C2 C7 C6 . . . . 0.2(6) ?
    C1 C2 C7 C6 . . . . -179.5(4) ?
    N1 N2 C9 C10 . . . . -179.5(3) ?
    Zn1 N2 C9 C10 . . . . -19.0(5) ?
    N1 N2 C9 C8 . . . . -3.9(6) ?
    Zn1 N2 C9 C8 . . . . 156.6(3) ?
    C14 N3 C10 C11 . . . . -2.9(6) ?
    Zn1 N3 C10 C11 . . . . 171.5(3) ?
    C14 N3 C10 C9 . . . . 177.0(3) ?
    Zn1 N3 C10 C9 . . . . -8.6(4) ?
    N2 C9 C10 N3 . . . . 17.1(5) ?
    C8 C9 C10 N3 . . . . -158.5(4) ?
    N2 C9 C10 C11 . . . . -162.9(4) ?
    C8 C9 C10 C11 . . . . 21.5(6) ?
    C13 N4 C11 C10 . . . . -2.5(6) ?
    C13 N4 C11 C12 . . . . 173.2(4) ?
    N3 C10 C11 N4 . . . . 5.2(6) ?
    C9 C10 C11 N4 . . . . -174.7(4) ?
    N3 C10 C11 C12 . . . . -169.9(4) ?
    C9 C10 C11 C12 . . . . 10.1(7) ?
    C11 N4 C13 C14 . . . . -2.4(7) ?
    C10 N3 C14 C13 . . . . -1.9(6) ?
    Zn1 N3 C14 C13 . . . . -175.4(3) ?
    N4 C13 C14 N3 . . . . 4.7(7) ?
    Zn1 O3 C15 N5 . . . . -5.1(5) ?
    Zn1 O3 C15 C16 . . . . 173.2(3) ?
    N6 N5 C15 O3 . . . . -1.6(6) ?
    N6 N5 C15 C16 . . . . -180.0(3) ?
    O3 C15 C16 C21 . . . . 5.8(6) ?
    N5 C15 C16 C21 . . . . -175.7(4) ?
    O3 C15 C16 C17 . . . . -174.3(4) ?
    N5 C15 C16 C17 . . . . 4.1(6) ?
    C21 C16 C17 O4 . . . . 178.7(4) ?
    C15 C16 C17 O4 . . . . -1.1(7) ?
    C21 C16 C17 C18 . . . . -0.9(7) ?
    C15 C16 C17 C18 . . . . 179.3(5) ?
    O4 C17 C18 C19 . . . . -178.9(5) ?
    C16 C17 C18 C19 . . . . 0.7(8) ?
    C17 C18 C19 C20 . . . . -1.0(9) ?
    C18 C19 C20 C21 . . . . 1.4(9) ?
    C19 C20 C21 C16 . . . . -1.6(8) ?
    C17 C16 C21 C20 . . . . 1.3(7) ?
    C15 C16 C21 C20 . . . . -178.9(5) ?
    N5 N6 C23 C22 . . . . -0.6(6) ?
    Zn1 N6 C23 C22 . . . . 170.7(4) ?
    N5 N6 C23 C24 . . . . 178.5(3) ?
    Zn1 N6 C23 C24 . . . . -10.2(5) ?
    C28 N7 C24 C25 . . . . 4.0(6) ?
    Zn1 N7 C24 C25 . . . . -172.5(3) ?
    C28 N7 C24 C23 . . . . -176.6(4) ?
    Zn1 N7 C24 C23 . . . . 6.8(4) ?
    N6 C23 C24 N7 . . . . 1.2(5) ?
    C22 C23 C24 N7 . . . . -179.7(4) ?
    N6 C23 C24 C25 . . . . -179.4(4) ?
    C22 C23 C24 C25 . . . . -0.4(7) ?
    C27 N8 C25 C24 . . . . 0.8(7) ?
    C27 N8 C25 C26 . . . . -177.9(5) ?
    N7 C24 C25 N8 . . . . -3.9(7) ?
    C23 C24 C25 N8 . . . . 176.8(4) ?
    N7 C24 C25 C26 . . . . 174.6(5) ?
    C23 C24 C25 C26 . . . . -4.7(8) ?
    C25 N8 C27 C28 . . . . 2.3(7) ?
    C24 N7 C28 C27 . . . . -1.1(6) ?
    Zn1 N7 C28 C27 . . . . 175.1(3) ?
    N8 C27 C28 N7 . . . . -2.2(7) ?
