# Supplementary material for: Bis[2-acetyl-3-methyl­pyrazine (2-hydroxy­benzo­yl)hydrazonato]zinc(II) monohydrate
Source: Acta Crystallogr Sect E Struct Rep Online. 2008 Apr 10;64(Pt 5):m656. doi: 10.1107/S1600536808009707 (PMC2961272; doi:10.1107/S1600536808009707)
Supplement: Supplementary file 2 [file e-64-0m656-Isup2.hkl]

# 
# h,k,l, Fc-squared, Fo-squared, sigma(Fo-squared) and status flag 
# 
data_I
_shelx_title ' 071026d in P2(1)/n' 
_shelx_refln_list_code          4 
_shelx_F_calc_maximum      371.67 
_exptl_crystal_F_000      1288.00 
_reflns_d_resolution_high  0.8406 
 
loop_ 
 _symmetry_equiv_pos_as_xyz 
 'x, y, z' 
 '-x+1/2, y+1/2, -z+1/2' 
 '-x, -y, -z' 
 'x-1/2, -y-1/2, z-1/2' 
 
_cell_length_a     9.3794 
_cell_length_b    22.8138 
_cell_length_c    13.9407 
_cell_angle_alpha  90.000 
_cell_angle_beta  106.402 
_cell_angle_gamma  90.000 
 
_shelx_F_squared_multiplier     1.000 
 
loop_ 
 _refln_index_h 
 _refln_index_k 
 _refln_index_l 
 _refln_F_squared_calc 
 _refln_F_squared_meas 
 _refln_F_squared_sigma 
 _refln_observed_status 
   2   0   0     3704.43     3429.91    131.01 o 
   4   0   0     1028.61     1024.12     50.81 o 
   6   0   0    16790.85    16658.86    626.82 o 
   8   0   0       39.86       -2.31     58.75 o 
  10   0   0       33.56       47.65     71.86 o 
   1   1   0     1631.27     1608.66     39.93 o 
   2   1   0      488.38      428.90     27.98 o 
   3   1   0     4031.65     3904.48     82.69 o 
   4   1   0      626.87      561.16     27.38 o 
   5   1   0     2282.02     2390.73     62.51 o 
   6   1   0       72.43      146.08     30.49 o 
   7   1   0      129.81      150.62     39.08 o 
   8   1   0      882.31      845.63     83.05 o 
   9   1   0       63.55       65.68     59.60 o 
  10   1   0      223.10      285.13     67.36 o 
   0   2   0    14054.70    14775.66    534.06 o 
   1   2   0     2407.95     2620.47     62.91 o 
   2   2   0     1215.15     1167.62     25.92 o 
   3   2   0       24.02       34.49      8.94 o 
   4   2   0     1067.72     1052.17     41.70 o 
   5   2   0      154.51      147.92     16.57 o 
   6   2   0       51.94       50.84     16.40 o 
   7   2   0     1692.68     1718.30     71.41 o 
   8   2   0        0.07      -32.85     39.86 o 
   9   2   0      268.58      211.10     61.85 o 
  10   2   0       50.07       26.69     96.15 o 
   1   3   0    18211.83    20097.04    375.35 o 
   2   3   0      575.25      553.01     19.05 o 
   3   3   0      364.41      389.50     23.21 o 
   4   3   0      679.58      572.64     20.63 o 
   5   3   0     4664.10     4325.15     89.19 o 
   6   3   0      131.48      104.84     21.41 o 
   7   3   0     1285.71     1163.99     59.94 o 
   8   3   0        2.30        3.89     56.13 o 
   9   3   0       98.27       72.26     54.76 o 
  10   3   0        0.20      -28.22     51.47 o 
   0   4   0     4278.50     4066.74    156.22 o 
   1   4   0      963.27      979.37     25.32 o 
   2   4   0     1667.77     1771.78     41.61 o 
   3   4   0       18.09       17.51      9.82 o 
   4   4   0     1827.08     1759.83     45.87 o 
   5   4   0     1026.04      981.75     40.87 o 
   6   4   0     1297.63     1235.47     68.55 o 
   7   4   0       11.70        1.31     27.46 o 
   8   4   0       65.76       67.63     35.54 o 
   9   4   0       32.21       11.23     47.92 o 
  10   4   0      156.62      124.27     64.84 o 
   1   5   0     6163.73     6344.43    327.79 o 
   2   5   0     3177.15     3247.55     83.07 o 
   3   5   0     2660.69     2690.96     61.92 o 
   4   5   0     2870.31     2695.29     64.72 o 
   5   5   0       21.00        0.69     10.43 o 
   6   5   0       17.14       31.36     25.45 o 
   7   5   0      125.40       80.49     45.94 o 
   8   5   0      549.41      657.92     59.09 o 
   9   5   0        2.00       11.97     50.93 o 
  10   5   0       17.67      -22.07     56.94 o 
   0   6   0    14940.53    15113.40    553.49 o 
   1   6   0     3330.00     3571.78     85.93 o 
   2   6   0      165.85      205.52     22.73 o 
   3   6   0     5933.58     6062.18    124.87 o 
   4   6   0     2747.63     2575.42     63.25 o 
   5   6   0      558.36      658.17     38.28 o 
   6   6   0      549.26      559.39     46.33 o 
   7   6   0      251.01      278.41     70.71 o 
   8   6   0        3.06       10.95     34.23 o 
   9   6   0        2.27      -15.46     46.52 o 
  10   6   0       94.46      107.02     60.90 o 
   1   7   0     4647.08     4842.95    136.33 o 
   2   7   0      470.12      457.71     23.17 o 
   3   7   0      262.06      319.28     26.25 o 
   4   7   0      950.35      945.43     33.94 o 
   5   7   0     2902.16     2729.89     87.72 o 
   6   7   0      560.40      668.28     71.78 o 
   7   7   0      824.94      983.27     66.82 o 
   8   7   0      327.04      281.86     46.29 o 
   9   7   0       32.08       26.10     51.77 o 
  10   7   0       18.68       -1.42     59.05 o 
   0   8   0      237.12      367.63     39.17 o 
   1   8   0      508.68      523.79     29.53 o 
   2   8   0     2572.51     2362.07     79.55 o 
   3   8   0      799.97      666.59     29.55 o 
   4   8   0      221.85      145.06     17.29 o 
   5   8   0      195.15      138.40     37.75 o 
   6   8   0      994.82     1000.28     75.51 o 
   7   8   0     1752.06     1705.11     75.56 o 
   8   8   0        9.36      -13.07     33.56 o 
   9   8   0        9.67      -11.41     41.53 o 
  10   8   0       25.24       13.84     60.46 o 
   1   9   0     3574.75     3657.48    199.33 o 
   2   9   0      775.96      666.20     37.52 o 
   3   9   0      195.80      222.33     31.83 o 
   4   9   0     1244.77     1030.19     46.01 o 
   5   9   0      458.35      479.50     42.93 o 
   6   9   0       65.73       59.85     32.13 o 
   7   9   0     1323.93     1315.37    103.05 o 
   8   9   0      475.54      484.96     95.31 o 
   9   9   0       27.58       24.40     41.31 o 
  10   9   0        6.04      -27.24     86.36 o 
   0  10   0    30513.12    33562.86   1220.48 o 
   1  10   0      333.98      369.95     32.25 o 
   2  10   0     9204.55     9823.83    225.36 o 
   3  10   0     3900.15     3873.54     89.53 o 
   4  10   0     3609.75     3471.23    111.07 o 
   5  10   0      226.13      230.31     38.22 o 
   6  10   0     1641.74     1536.20     84.13 o 
   7  10   0       63.60       68.24     36.49 o 
   8  10   0       91.63       72.18     45.69 o 
   9  10   0      558.30      551.32     66.73 o 
   1  11   0     7303.55     7947.66    226.32 o 
   2  11   0      299.28      405.07     30.79 o 
   3  11   0      168.41      216.48     25.83 o 
   4  11   0        2.87       -0.02     21.30 o 
   5  11   0     3255.51     3077.13    143.51 o 
   6  11   0      844.29      934.44     61.44 o 
   7  11   0     1070.55     1311.52     81.54 o 
   8  11   0      117.24      128.41     44.46 o 
   9  11   0        6.83        8.93     42.62 o 
   0  12   0      160.14      229.15     43.18 o 
   1  12   0       17.76       46.78     22.30 o 
   2  12   0      135.71      106.95     24.95 o 
   3  12   0     6658.39     6389.34    157.88 o 
   4  12   0      391.73      437.64     42.42 o 
   5  12   0        1.79        0.88     27.83 o 
   6  12   0      792.60      817.34     63.07 o 
   7  12   0        5.95      -16.05     34.42 o 
   8  12   0        5.88       -2.20     40.99 o 
   9  12   0      536.08      565.93     68.56 o 
   1  13   0     5430.24     5819.13    174.81 o 
   2  13   0     4112.26     3957.67    107.74 o 
   3  13   0        5.33       -4.73     21.51 o 
   4  13   0      974.10      920.00     74.94 o 
   5  13   0      470.12      481.64     49.27 o 
   6  13   0      255.35      185.30     41.32 o 
   7  13   0      227.87      143.56     44.48 o 
   8  13   0      312.00      292.33     55.19 o 
   9  13   0        2.31       19.16     45.77 o 
   0  14   0       38.28      -45.11     30.07 o 
   1  14   0     1062.04     1224.26     85.21 o 
   2  14   0      833.08      743.13     41.31 o 
   3  14   0      498.21      608.26     48.03 o 
   4  14   0     5602.89     5785.19    252.84 o 
   5  14   0       12.32      -13.89     29.38 o 
   6  14   0      259.00      290.15     47.51 o 
   7  14   0       25.85      -24.03     36.52 o 
   8  14   0       11.41      -36.88     42.10 o 
   9  14   0        7.41      -40.87     44.54 o 
   1  15   0     4764.86     4705.93    151.99 o 
   2  15   0      180.10      233.90     32.99 o 
   3  15   0       60.17       75.91     34.61 o 
   4  15   0      353.71      307.71     81.03 o 
   5  15   0     1314.42     1164.75     90.50 o 
   6  15   0      415.37      500.57     56.88 o 
   7  15   0       18.23      -16.04     35.07 o 
   8  15   0      393.44      443.89     62.54 o 
   0  16   0      398.53      501.95     69.24 o 
   1  16   0        7.49       43.85     28.98 o 
   2  16   0      196.85      200.29     50.99 o 
   3  16   0     1882.40     1643.18     84.88 o 
   4  16   0      311.34      315.74     55.59 o 
   5  16   0      119.28      116.09     62.22 o 
   6  16   0       22.53      -26.87     41.53 o 
   7  16   0       68.08       53.14     44.03 o 
   8  16   0      129.51       54.44     50.98 o 
   1  17   0     2671.48     2466.34     98.91 o 
   2  17   0       36.14       36.56     27.92 o 
   3  17   0       80.86      118.95     42.61 o 
   4  17   0       27.53        8.34     39.16 o 
   5  17   0      585.25      551.38     71.97 o 
   6  17   0      203.53      313.27     67.72 o 
   7  17   0      315.44      423.63     75.23 o 
   8  17   0       57.87       77.94     52.20 o 
   0  18   0     1346.73     1261.12    101.63 o 
   1  18   0        1.76       -7.59     34.78 o 
   2  18   0     1657.58     1575.29     65.95 o 
   3  18   0     1510.56     1331.66     80.86 o 
   4  18   0       78.77       -0.65     44.69 o 
   5  18   0      131.97      104.71     50.96 o 
   6  18   0      672.36      698.10     86.05 o 
   7  18   0        1.17      -10.43     75.72 o 
   8  18   0        1.60       28.57     93.14 o 
   1  19   0       40.65       18.32     36.90 o 
   2  19   0      330.47      297.50     55.31 o 
   3  19   0      110.92      157.91     50.35 o 
   4  19   0       26.80       14.21     44.86 o 
   5  19   0      145.67       61.98     54.82 o 
   6  19   0      268.12      279.73     70.74 o 
   7  19   0      208.69      289.94     80.19 o 
   0  20   0       37.26       42.56     55.36 o 
   1  20   0     1762.82     1489.91     81.40 o 
   2  20   0        2.08      -48.57     41.39 o 
   3  20   0      648.49      794.13     82.00 o 
   4  20   0       60.47       46.16     50.80 o 
   5  20   0      330.33      340.43    131.46 o 
   6  20   0       65.12       13.96     58.08 o 
   7  20   0      288.90      255.96     76.76 o 
   1  21   0      604.62      791.51     74.86 o 
   2  21   0      841.55      853.78     84.66 o 
   3  21   0       40.06       18.25     44.16 o 
   4  21   0      294.65      277.19     68.24 o 
   5  21   0      695.67      844.28     95.15 o 
   6  21   0       40.17      -26.04     58.36 o 
   0  22   0      318.90      266.17     88.06 o 
   1  22   0      448.21      513.00     67.13 o 
   2  22   0       90.21      101.97     55.90 o 
   3  22   0      104.27       91.89     66.77 o 
   4  22   0       14.60      -41.60     48.85 o 
   5  22   0       78.58       61.68     57.95 o 
   6  22   0      238.12      263.41     74.70 o 
   1  23   0        1.54      -49.81     68.94 o 
   2  23   0     1797.53     1609.13    142.70 o 
   3  23   0       95.99      119.82     59.23 o 
   4  23   0      697.68      690.17     90.70 o 
   5  23   0        3.07      -22.96     56.74 o 
   0  24   0     1238.79     1036.13    130.76 o 
   1  24   0      184.89      367.26     72.68 o 
   2  24   0       30.72      -16.16     73.71 o 
   3  24   0      379.42      386.59    197.31 o 
   4  24   0       90.24      120.20    105.94 o 
   1  25   0      147.41      139.28     64.55 o 
   2  25   0       20.09      -60.95     50.21 o 
   3  25   0       62.25       40.17     65.08 o 
   4  25   0        4.32      -36.67     58.65 o 
   1  26   0      370.28      390.53     78.94 o 
   2  26   0        2.77      -12.79     60.71 o 
   3  26   0      192.68      234.90     74.01 o 
   1  27   0      193.69      210.73     73.22 o 
  -9   0   1       25.97      -72.79     65.54 o 
  -7   0   1     2603.89     2391.67    170.07 o 
  -5   0   1     7949.74     8856.45    386.01 o 
  -3   0   1     2907.27     3167.34    150.36 o 
  -1   0   1    39262.99    40526.06    891.74 o 
   1   0   1    19777.97    19800.09    521.69 o 
   3   0   1      547.79      484.94     29.64 o 
   5   0   1    14363.17    14450.87    404.50 o 
   7   0   1      876.12      889.30     62.65 o 
   9   0   1       28.80        2.00     56.60 o 
 -10   1   1        8.43      -11.49     50.14 o 
  -9   1   1        9.29       -7.18     48.89 o 
  -8   1   1        0.33      -13.12     40.64 o 
  -7   1   1     1195.68     1223.35     87.92 o 
  -6   1   1     1459.42     1321.05     46.08 o 
  -5   1   1      778.87      873.69     42.35 o 
  -4   1   1      936.21      944.11     31.02 o 
  -3   1   1     9697.78     9419.10    189.25 o 
  -2   1   1     2206.65     2182.67     42.52 o 
  -1   1   1     7687.99     6942.88    223.40 o 
   0   1   1    34028.57    37690.16   2142.06 o 
   1   1   1     7954.91     7844.81    237.42 o 
   2   1   1     1157.45     1145.97     30.71 o 
   3   1   1     3027.61     2808.24     64.52 o 
   4   1   1       76.03       52.91     14.37 o 
   5   1   1       37.92       62.96     27.93 o 
   6   1   1     1715.31     1773.31     56.95 o 
   7   1   1     1449.55     1476.14     66.14 o 
   8   1   1       14.34        1.11     43.39 o 
   9   1   1       58.58        9.14     48.16 o 
  10   1   1        3.51       24.17     53.78 o 
 -10   2   1      156.02      134.04     62.07 o 
  -9   2   1      139.41      119.42     54.31 o 
  -8   2   1      740.72     1012.84     91.31 o 
  -7   2   1      391.93      391.54     49.76 o 
  -6   2   1      339.94      367.69     29.41 o 
  -5   2   1     6863.41     6769.91    213.45 o 
  -4   2   1     2150.87     2157.15     54.01 o 
  -3   2   1      121.71      113.15     13.00 o 
  -2   2   1     5691.92     5671.23    115.43 o 
  -1   2   1    11905.96    12208.69    437.36 o 
   0   2   1      565.20      483.36     24.75 o 
   1   2   1     6946.28     7183.33    250.80 o 
   2   2   1     5245.56     5011.84    101.68 o 
   3   2   1     1909.33     1782.68     47.77 o 
   4   2   1      336.42      374.70     24.48 o 
   5   2   1      503.52      552.25     30.97 o 
   6   2   1      734.26      832.62     59.34 o 
   7   2   1      260.74      248.43     39.50 o 
   8   2   1      788.55      713.90     81.13 o 
   9   2   1       69.89       36.66     49.29 o 
  10   2   1        0.20      -19.41     56.16 o 
 -10   3   1       15.36       -6.24     50.70 o 
  -9   3   1      355.12      298.33     66.46 o 
  -8   3   1       35.93      -28.34     40.58 o 
  -7   3   1      816.87      852.28     53.20 o 
  -6   3   1      181.05      176.17     22.71 o 
  -5   3   1        1.80       -2.79     14.10 o 
  -4   3   1     3099.23     2953.64     60.57 o 
  -3   3   1      625.67      562.23     27.49 o 
  -2   3   1    20134.74    21135.58    408.06 o 
  -1   3   1     6962.94     7247.82    202.63 o 
   0   3   1    11123.07    11852.88    995.87 o 
   1   3   1      709.09      730.39     20.77 o 
   2   3   1        3.69      -10.96      7.31 o 
   3   3   1       80.08      131.72     14.60 o 
   4   3   1      973.11      800.95     24.84 o 
   5   3   1       80.80       80.80     16.79 o 
   6   3   1     4431.25     4506.51    107.30 o 
   7   3   1      294.94      238.36     69.60 o 
   8   3   1       42.56        3.96     43.78 o 
   9   3   1       83.89       -0.11     45.60 o 
  10   3   1       74.21        0.60     53.71 o 
 -10   4   1       37.78       39.11     65.46 o 
  -9   4   1      149.78      211.17     59.78 o 
  -8   4   1       44.44       20.06     33.40 o 
  -7   4   1     1551.81     1565.87     66.77 o 
  -6   4   1        2.98      -21.27     20.68 o 
  -5   4   1       31.75       -9.78     13.87 o 
  -4   4   1     1399.99     1280.86     39.02 o 
  -3   4   1       29.81       16.78      9.37 o 
  -2   4   1    16870.91    16771.22    601.80 o 
  -1   4   1    25591.23    27604.77   1251.19 o 
   0   4   1     6613.14     6968.46    745.80 o 
   1   4   1      386.18      462.27     17.59 o 
   2   4   1      500.59      486.81     23.83 o 
   3   4   1      579.28      621.54     23.78 o 
   4   4   1     1256.69     1243.96     39.41 o 
   5   4   1     3436.51     3219.71     79.83 o 
   6   4   1        9.38       28.27     26.47 o 
   7   4   1      306.16      321.03     44.32 o 
   8   4   1       81.39       52.78     35.96 o 
   9   4   1        9.45      -59.03     41.96 o 
  10   4   1       10.72      -39.70     56.98 o 
 -10   5   1      114.46       45.98     54.84 o 
  -9   5   1     1232.64     1409.17    111.10 o 
  -8   5   1      379.00      312.36     46.27 o 
  -7   5   1      132.47      173.51     36.80 o 
  -6   5   1      298.22      294.70     37.01 o 
  -5   5   1      710.54      598.11     42.69 o 
  -4   5   1      343.64      367.57     52.24 o 
  -3   5   1    10096.45     9810.42    227.56 o 
  -2   5   1     3196.47     3372.96     71.45 o 
  -1   5   1      460.69      579.37     56.74 o 
   0   5   1     1559.64     1573.34    144.32 o 
   1   5   1      940.18      867.27     26.09 o 
   2   5   1       18.00        1.96      8.78 o 
   3   5   1     5202.47     4853.78    192.14 o 
   4   5   1     2672.77     2647.20    103.20 o 
   5   5   1       30.27       44.52     17.41 o 
   6   5   1        1.52        1.86     29.51 o 
   7   5   1      846.65      845.78     61.09 o 
   8   5   1        0.47      -44.71     29.80 o 
   9   5   1        2.37      -14.95     50.12 o 
  10   5   1        7.30      -58.30     51.03 o 
 -10   6   1       25.55       22.99     56.28 o 
  -9   6   1       31.07       16.99     48.67 o 
  -8   6   1      665.24      852.29     65.37 o 
  -7   6   1      493.82      444.42     56.96 o 
  -6   6   1       38.72       35.31     26.10 o 
  -5   6   1      720.64      674.78     35.68 o 
  -4   6   1      811.93      674.09     35.70 o 
  -3   6   1       69.66       74.14     21.15 o 
  -2   6   1      370.39      445.14     18.84 o 
  -1   6   1       12.57      -13.38     10.12 o 
   0   6   1       90.65      128.33     17.27 o 
   1   6   1     3808.40     3762.55    105.91 o 
   2   6   1     5152.25     4750.81    127.37 o 
   3   6   1       13.72        0.68     11.03 o 
   4   6   1      327.26      397.00     24.39 o 
   5   6   1      320.52      364.71     27.36 o 
   6   6   1      175.41      142.79     33.85 o 
   7   6   1      336.94      345.23     45.84 o 
   8   6   1      757.22      845.97     67.22 o 
   9   6   1      108.34      118.34     57.09 o 
  10   6   1       65.68       24.30     54.99 o 
 -10   7   1      101.74       20.38     60.84 o 
  -9   7   1      104.45       90.31     57.11 o 
  -8   7   1      289.78      289.33     45.95 o 
  -7   7   1       80.68       74.13     34.01 o 
  -6   7   1     1517.02     1557.33     65.45 o 
  -5   7   1       56.72       25.60     22.86 o 
  -4   7   1     3675.28     3782.63    130.21 o 
  -3   7   1      209.80      196.65     14.21 o 
  -2   7   1     1921.30     1810.39     83.81 o 
  -1   7   1      529.58      540.18     27.62 o 
   0   7   1     5303.26     5412.29    186.30 o 
   1   7   1      528.91      561.82     32.65 o 
   2   7   1       48.62       45.58     12.75 o 
   3   7   1       22.74       15.71     12.55 o 
   4   7   1     3984.77     3775.09     87.57 o 
   5   7   1      472.97      555.00     44.11 o 
   6   7   1      725.19      854.16     58.04 o 
   7   7   1       13.73      -13.02     29.34 o 
   8   7   1       15.51      -10.63     36.55 o 
   9   7   1       63.54        0.13     50.48 o 
  10   7   1      335.05      317.92     80.80 o 
 -10   8   1       33.11      -31.12     55.11 o 
  -9   8   1       18.24      -42.42     38.17 o 
  -8   8   1       67.89       75.31     39.00 o 
  -7   8   1     2639.09     2492.79     92.53 o 
  -6   8   1       10.79      -37.17     24.78 o 
  -5   8   1      689.29      776.77     69.89 o 
  -4   8   1     2791.24     2841.55     86.28 o 
  -3   8   1      125.50      205.05     16.85 o 
  -2   8   1      935.20      728.85     50.76 o 
  -1   8   1     7973.70     7987.75    397.11 o 
   0   8   1        3.23        5.39     39.56 o 
   1   8   1     3265.23     3070.88     95.26 o 
   2   8   1     7212.68     7258.40    183.71 o 
   3   8   1        4.48       16.18     13.72 o 
   4   8   1       20.01       -2.75     13.94 o 
   5   8   1     2500.82     2394.87     82.37 o 
   6   8   1      544.07      552.12     50.03 o 
   7   8   1      181.41      171.86     43.12 o 
   8   8   1      896.24      908.75    166.86 o 
   9   8   1       17.61       49.42     44.03 o 
  10   8   1       69.55       16.04     60.76 o 
 -10   9   1        0.32      -36.74     55.49 o 
  -9   9   1       84.18       80.82     43.26 o 
  -8   9   1       86.60       73.07     38.69 o 
  -7   9   1     1725.98     1747.93     77.15 o 
  -6   9   1        4.80      -37.85     25.23 o 
  -5   9   1      872.72      852.47     45.66 o 
  -4   9   1     2690.62     2729.24     85.53 o 
  -3   9   1     2167.15     2082.15     53.86 o 
  -2   9   1      297.18      333.31     24.25 o 
  -1   9   1     2800.18     2632.21    167.71 o 
   0   9   1     1541.70     1468.61     56.32 o 
   1   9   1    10732.69    11237.22    302.33 o 
   2   9   1      880.60      840.22     35.46 o 
   3   9   1     4604.97     4381.68     98.98 o 
   4   9   1      309.29      341.12     39.46 o 
   5   9   1       19.10       33.24     29.24 o 
   6   9   1      725.80      826.96     97.29 o 
   7   9   1      855.29      939.52    128.43 o 
   8   9   1        5.97       -5.46     35.17 o 
   9   9   1      133.80       72.99     44.26 o 
 -10  10   1       11.09       28.61     60.76 o 
  -9  10   1        0.45       19.66     42.29 o 
  -8  10   1      412.78      322.52     60.87 o 
  -7  10   1      911.89     1022.12     71.03 o 
  -6  10   1      158.42      238.56     39.58 o 
  -5  10   1     3176.10     2922.06     95.09 o 
  -4  10   1     1217.62     1176.21     78.90 o 
  -3  10   1       58.82       87.81     18.55 o 
  -2  10   1     1592.92     1452.81     68.32 o 
  -1  10   1     5651.09     5667.02    277.90 o 
   0  10   1     1323.94     1511.94     60.68 o 
   1  10   1     6094.32     5874.64    236.73 o 
   2  10   1      480.20      414.29     30.73 o 
   3  10   1      365.58      381.00     27.47 o 
   4  10   1      983.94      959.62     37.29 o 
   5  10   1     2580.40     2237.10    103.27 o 
   6  10   1       18.94       23.53     29.49 o 
   7  10   1      322.99      370.44     92.29 o 
   8  10   1       22.10       -1.60     37.78 o 
   9  10   1        1.51       -5.59     41.98 o 
  -9  11   1       24.59       -9.82     41.24 o 
  -8  11   1      169.77       95.79     42.58 o 
  -7  11   1        1.28      -43.88     32.63 o 
  -6  11   1     6887.95     6802.40    285.41 o 
  -5  11   1       23.12      -20.17     24.06 o 
  -4  11   1      171.95      152.13     29.12 o 
  -3  11   1      245.47      235.81     40.17 o 
  -2  11   1      352.00      371.56     28.47 o 
  -1  11   1      247.51      372.21     35.60 o 
   0  11   1     9580.96     9650.09    453.02 o 
   1  11   1     1313.79     1304.57     57.35 o 
   2  11   1     4777.75     4938.60    237.41 o 
   3  11   1     2164.07     1947.09     62.77 o 
   4  11   1     1191.03     1147.62     53.97 o 
   5  11   1     2329.85     2357.00    121.53 o 
   6  11   1      562.47      550.73     68.48 o 
   7  11   1     1065.20     1104.86     76.96 o 
   8  11   1      130.39       74.11     44.15 o 
   9  11   1        4.45      -35.24     43.36 o 
  -9  12   1       12.98      -62.26     41.50 o 
  -8  12   1      207.82      201.74     49.02 o 
  -7  12   1      158.29      165.26     42.72 o 
  -6  12   1      423.27      508.88     53.11 o 
  -5  12   1      121.18      161.64     36.95 o 
  -4  12   1     2237.63     2132.13     77.03 o 
  -3  12   1        1.32      -11.17     29.83 o 
  -2  12   1     2659.66     2468.91     73.19 o 
  -1  12   1     1205.57     1292.33     72.63 o 
   0  12   1        8.39       55.25     25.06 o 
   1  12   1      131.83      189.20     30.12 o 
   2  12   1     6699.65     6380.04    157.68 o 
   3  12   1      197.86      285.37     35.13 o 
   4  12   1     2865.79     2864.79    118.04 o 
   5  12   1     1965.35     1893.88     96.99 o 
   6  12   1      165.12      113.26     38.19 o 
   7  12   1      180.26      215.02     50.14 o 
   8  12   1       64.46       89.18     47.07 o 
   9  12   1       46.10       31.78     50.16 o 
  -9  13   1      141.52       53.85     63.09 o 
  -8  13   1        0.04      -37.87     39.06 o 
  -7  13   1        9.06      -20.61     33.01 o 
  -6  13   1      348.76      397.69     51.03 o 
  -5  13   1       30.40       21.77     29.86 o 
  -4  13   1        3.21       16.92     32.26 o 
  -3  13   1     2765.19     2797.36     82.57 o 
  -2  13   1      458.09      582.36     36.66 o 
  -1  13   1       48.36       53.24     42.18 o 
   0  13   1      445.99      472.07     54.28 o 
   1  13   1      597.52      570.50     46.69 o 
   2  13   1      216.68      205.46     28.16 o 
   3  13   1     1749.68     1645.48     60.06 o 
   4  13   1     1008.28      943.60     64.82 o 
   5  13   1     1551.23     1544.45     85.85 o 
   6  13   1       14.83      -11.02     32.67 o 
   7  13   1       18.76       -0.01     40.89 o 
   8  13   1      170.26       88.13     49.46 o 
   9  13   1      237.29      143.59     72.79 o 
  -9  14   1       39.03       36.91     47.15 o 
  -8  14   1        0.79      -28.59     43.58 o 
  -7  14   1       58.98       44.51     38.97 o 
  -6  14   1      269.75      219.21     41.59 o 
  -5  14   1      963.07      964.93     67.18 o 
  -4  14   1        9.38       60.92     37.17 o 
  -3  14   1      661.00      779.06     99.01 o 
  -2  14   1     1919.35     2191.57     71.29 o 
  -1  14   1     2940.27     2794.39     99.84 o 
   0  14   1      162.99      172.89     34.51 o 
   1  14   1     2473.70     2305.23    141.73 o 
   2  14   1        7.89       20.63     22.89 o 
   3  14   1      621.26      656.05     69.99 o 
   4  14   1      514.85      586.98     87.82 o 
   5  14   1      975.55     1119.04     64.97 o 
   6  14   1       22.68       15.10     35.06 o 
   7  14   1      153.57       81.91     45.03 o 
   8  14   1        3.57       12.31     45.22 o 
  -9  15   1      151.87      146.61     55.06 o 
  -8  15   1       12.38      -33.77     47.58 o 
  -7  15   1       89.70      134.56     43.78 o 
  -6  15   1      364.06      320.03     48.49 o 
  -5  15   1        0.66      -19.47     35.38 o 
  -4  15   1      348.13      452.90     61.15 o 
  -3  15   1     2927.11     2784.89    112.92 o 
  -2  15   1     1278.74     1338.01     55.31 o 
  -1  15   1       65.33      -23.56     26.59 o 
   0  15   1     3466.66     3370.16    118.59 o 
   1  15   1      141.98      124.58     33.23 o 
   2  15   1      484.74      478.69     66.09 o 
   3  15   1     1286.00     1182.66     71.54 o 
   4  15   1     4014.88     4116.68    505.14 o 
   5  15   1       30.30        8.09     40.83 o 
   6  15   1      405.74      423.33     82.34 o 
   7  15   1       24.45       30.37     45.78 o 
   8  15   1        3.19      -45.56     47.63 o 
  -8  16   1      283.81      221.89     54.01 o 
  -7  16   1        0.36      -44.40     36.63 o 
  -6  16   1        0.05       16.38     43.23 o 
  -5  16   1      212.10       96.22     63.69 o 
  -4  16   1      963.94      966.71     78.68 o 
  -3  16   1       45.25       42.29     37.70 o 
  -2  16   1     1027.83     1021.57     49.46 o 
  -1  16   1        9.50       -3.79     33.77 o 
   0  16   1      312.82      493.59     49.13 o 
   1  16   1        3.74      -17.16     27.32 o 
   2  16   1      217.86      280.41     35.71 o 
   3  16   1      348.80      409.87     58.37 o 
   4  16   1       10.18       12.53     39.42 o 
   5  16   1      105.08       67.40     47.79 o 
   6  16   1      575.30      593.71    189.99 o 
   7  16   1      185.14      159.20     50.43 o 
   8  16   1      242.53      228.84     59.99 o 
  -8  17   1       13.56       22.29     45.66 o 
  -7  17   1        1.28      -70.19     46.79 o 
  -6  17   1      611.63      747.57     83.36 o 
  -5  17   1       83.03        7.49     44.80 o 
  -4  17   1      981.07     1064.61     79.63 o 
  -3  17   1      183.66      302.23     65.16 o 
  -2  17   1        9.39      -24.59     24.06 o 
  -1  17   1       16.93       -4.29     30.92 o 
   0  17   1     1711.72     1533.32     74.92 o 
   1  17   1      219.32      264.15     45.89 o 
   2  17   1      316.60      298.32     48.23 o 
   3  17   1        4.94      -34.24     34.15 o 
   4  17   1      142.85      167.55     69.86 o 
   5  17   1      559.19      551.54     74.47 o 
   6  17   1      379.28      395.86     71.50 o 
   7  17   1      121.92       33.50     59.43 o 
   8  17   1       23.66        4.93     51.23 o 
  -8  18   1       24.45      -17.68     56.58 o 
  -7  18   1      466.99      354.30     98.08 o 
  -6  18   1       32.21      -49.03     44.71 o 
  -5  18   1     1079.41     1239.89    133.93 o 
  -4  18   1       36.18       58.37     43.78 o 
  -3  18   1        1.93      -31.19     35.86 o 
  -2  18   1      323.83      308.85     40.69 o 
  -1  18   1     2713.68     2659.41    107.50 o 
   0  18   1      139.91      173.09     44.68 o 
   1  18   1     1149.62     1087.00    156.22 o 
   2  18   1        9.46      -41.17     27.45 o 
   3  18   1      550.92      606.02    125.14 o 
   4  18   1      195.83      170.61     56.65 o 
   5  18   1      926.03     1155.40    100.14 o 
   6  18   1       40.62       50.57     55.32 o 
   7  18   1       87.47       87.69     66.51 o 
  -7  19   1       48.90       84.08     61.10 o 
  -6  19   1      126.47       81.52     90.21 o 
  -5  19   1      194.00      228.34    133.32 o 
  -4  19   1      647.88      623.83     73.55 o 
  -3  19   1      233.91      360.41     63.76 o 
  -2  19   1      903.22     1056.29     85.38 o 
  -1  19   1       29.57       44.89     38.58 o 
   0  19   1      224.06      220.64     47.91 o 
   1  19   1     2197.34     2013.31    147.59 o 
   2  19   1        0.26       -0.71     39.12 o 
   3  19   1        9.93      -28.27     77.18 o 
   4  19   1       43.39      -39.60     41.31 o 
   5  19   1       17.19        3.70     51.74 o 
   6  19   1      527.50      557.97     88.06 o 
   7  19   1      338.85      443.43    152.51 o 
  -7  20   1        1.56      -84.44     56.29 o 
  -6  20   1        0.07      -31.80     51.33 o 
  -5  20   1      158.52      151.39     76.95 o 
  -4  20   1     1303.80     1320.44    101.01 o 
  -3  20   1     1315.54     1227.96     81.52 o 
  -2  20   1      460.35      551.87     71.98 o 
  -1  20   1      649.74      868.51     76.31 o 
   0  20   1        8.74      -56.58     38.79 o 
   1  20   1       25.73       69.81     42.94 o 
   2  20   1     1753.66     1647.48    221.58 o 
   3  20   1      218.66      201.82     56.02 o 
   4  20   1      247.65      284.79     87.83 o 
   5  20   1      312.80      315.53    136.01 o 
   6  20   1       14.73       -4.93     59.32 o 
   7  20   1        3.65      -90.77     60.51 o 
  -6  21   1      883.33     1045.66    107.04 o 
  -5  21   1        2.29      -72.24     48.16 o 
  -4  21   1      105.88      133.57     56.15 o 
  -3  21   1      806.36      900.35    166.55 o 
  -2  21   1      486.50      399.55     68.42 o 
  -1  21   1      296.94      337.47     59.46 o 
   0  21   1     2032.38     1994.41    116.20 o 
   1  21   1      261.58      240.17     55.61 o 
   2  21   1      438.07      497.90     71.16 o 
   3  21   1      365.68      311.91     67.06 o 
   4  21   1      479.79      438.85     74.02 o 
   5  21   1      104.85      199.24     67.35 o 
   6  21   1      348.68      282.50     76.68 o 
  -6  22   1        3.09       27.77     58.49 o 
  -5  22   1      467.79      591.33     86.64 o 
  -4  22   1      393.10      343.41     75.43 o 
  -3  22   1      132.34      128.94     91.29 o 
  -2  22   1       28.93       53.31     90.21 o 
  -1  22   1      207.68      234.39     58.94 o 
   0  22   1      312.98      411.08     66.45 o 
   1  22   1     1027.55     1294.06    111.78 o 
   2  22   1      594.79      589.76     75.42 o 
   3  22   1      152.76      136.94     70.63 o 
   4  22   1       94.83      119.02     60.49 o 
   5  22   1      427.29      395.92     83.41 o 
   6  22   1       22.16        2.14     70.63 o 
  -5  23   1      152.10      154.64     68.58 o 
  -4  23   1        2.14      -76.44     52.03 o 
  -3  23   1     1362.76     1493.70    120.80 o 
  -2  23   1       48.80       -3.36     48.78 o 
  -1  23   1      187.97      231.00     92.07 o 
   0  23   1      145.77       70.76     53.66 o 
   1  23   1      930.72     1229.31    119.90 o 
   2  23   1        7.60       -9.63     54.49 o 
   3  23   1      652.79      777.66    141.10 o 
   4  23   1        2.50      -39.19     55.01 o 
   5  23   1       21.44       28.92     66.44 o 
  -5  24   1      199.68      165.52     69.43 o 
  -4  24   1       94.76       20.42     62.04 o 
  -3  24   1       54.34       70.69     61.55 o 
  -2  24   1      539.90      593.60    182.05 o 
  -1  24   1      576.38      664.02    119.21 o 
   0  24   1      116.47      115.42     58.76 o 
   1  24   1       14.72       31.81     52.18 o 
   2  24   1      368.33      328.66     70.50 o 
   3  24   1       76.17      140.22     61.44 o 
   4  24   1      152.30       89.39     65.53 o 
  -4  25   1       52.94      -23.02     62.46 o 
  -3  25   1       29.84      -81.57     54.38 o 
  -2  25   1       36.53       11.39     58.62 o 
  -1  25   1       82.10       87.20     57.15 o 
   0  25   1      357.98      331.10     78.49 o 
   1  25   1      242.44      235.39     82.89 o 
   2  25   1        0.98       45.72     61.60 o 
   3  25   1       28.38       51.00     61.79 o 
  -3  26   1        0.40      -31.16     60.34 o 
  -2  26   1      438.91      409.01     82.92 o 
  -1  26   1       92.09        2.20     58.80 o 
   1  26   1       87.30       62.44     63.23 o 
   2  26   1      577.46      554.30     90.69 o 
  -1  27   1       31.56       69.96     63.96 o 
 -10   0   2       24.44       -6.48     79.57 o 
  -8   0   2      487.98      451.67     97.31 o 
  -6   0   2     2516.85     2351.73     74.86 o 
  -4   0   2     5557.92     5499.75    135.48 o 
  -2   0   2      697.94      577.89     37.71 o 
   0   0   2     5992.38     6402.68    178.89 o 
   2   0   2     2123.86     2073.23     69.51 o 
   4   0   2     7205.74     6527.67    270.96 o 
   6   0   2     2734.97     2647.77    105.65 o 
   8   0   2       11.13      -58.14     54.28 o 
  10   0   2        1.94      -14.65     80.50 o 
 -10   1   2      458.98      471.02     77.82 o 
  -9   1   2        3.66      -63.79     42.53 o 
  -8   1   2      697.23      783.91    157.45 o 
  -7   1   2      325.94      350.69     38.31 o 
  -6   1   2      518.07      566.74     28.49 o 
  -5   1   2      132.35      106.18     20.73 o 
  -4   1   2     2589.70     2534.68     54.03 o 
  -3   1   2       97.75       84.13     11.93 o 
  -2   1   2     7922.61     7999.51    232.70 o 
  -1   1   2    18567.80    19582.61    336.73 o 
   0   1   2     6364.37     6672.99    227.55 o 
   1   1   2     1364.78     1490.47     31.46 o 
   2   1   2      116.33      118.54     13.62 o 
   3   1   2      133.90      114.02     15.26 o 
   4   1   2     2109.06     1967.09     54.70 o 
   5   1   2     5059.12     5113.57    116.80 o 
   6   1   2     3531.09     3299.00     87.04 o 
   7   1   2       44.20       33.72     30.45 o 
   8   1   2      309.06      252.57     61.24 o 
   9   1   2       40.95      -73.77     49.18 o 
  10   1   2        0.01       -4.11     58.72 o 
 -10   2   2        9.98       27.14     54.57 o 
  -9   2   2      226.88      177.34     67.47 o 
  -8   2   2       13.35      -34.66     38.09 o 
  -7   2   2      219.80      186.48     33.90 o 
  -6   2   2      862.89      868.90     30.90 o 
  -5   2   2     5542.62     5947.38    114.12 o 
  -4   2   2        4.92       -7.92      8.64 o 
  -3   2   2       55.62       35.48      8.19 o 
  -2   2   2    40726.25    41140.78    691.72 o 
  -1   2   2     1342.09     1405.48     54.59 o 
   0   2   2    17291.51    19455.76    815.42 o 
   1   2   2    19764.14    20848.90    642.25 o 
   2   2   2     4247.24     4211.42    215.45 o 
   3   2   2     2737.64     2542.73     61.17 o 
   4   2   2     3114.20     3051.52     74.64 o 
   5   2   2      580.64      655.36     42.51 o 
   6   2   2      873.32      872.81     41.89 o 
   7   2   2     1137.30     1158.26     63.72 o 
   8   2   2       11.93      -41.12     45.67 o 
   9   2   2       45.47      -20.14     49.82 o 
  10   2   2        4.56      -48.89     51.54 o 
 -10   3   2       18.30       21.12     66.85 o 
  -9   3   2      172.67      234.23     83.58 o 
  -8   3   2      763.87      859.68     83.83 o 
  -7   3   2      721.35      753.55     51.18 o 
  -6   3   2       23.67      -12.06     12.84 o 
  -5   3   2     4309.43     3991.55     81.36 o 
  -4   3   2     1072.15     1074.48     28.36 o 
  -3   3   2     1404.87     1392.40     38.21 o 
  -2   3   2    46974.25    47737.89   1945.59 o 
  -1   3   2     1872.35     1842.13    100.48 o 
   0   3   2       92.44      144.82     19.38 o 
   1   3   2     2269.32     2560.93     63.83 o 
   2   3   2      907.35      798.90     26.17 o 
   3   3   2      896.43      871.09     30.69 o 
   4   3   2     1363.66     1304.73     43.05 o 
   5   3   2     1381.12     1355.87     46.36 o 
   6   3   2        1.13       -0.98     20.41 o 
   7   3   2        4.22       -2.70     28.97 o 
   8   3   2        6.09      -34.38     46.83 o 
   9   3   2      314.72      372.62     94.84 o 
  10   3   2       20.60       57.05     60.33 o 
 -10   4   2      371.22      498.99     80.06 o 
  -9   4   2      199.95      293.91     67.01 o 
  -8   4   2      323.11      305.28     44.14 o 
  -7   4   2        3.04      -30.49     25.14 o 
  -6   4   2     1495.84     1367.47     64.70 o 
  -5   4   2     5932.40     5929.27    112.74 o 
  -4   4   2     1681.75     1542.12     44.90 o 
  -3   4   2      750.51      862.84     28.67 o 
  -2   4   2    47523.13    50004.07    842.73 o 
  -1   4   2       95.72       74.01     11.21 o 
   0   4   2     2514.18     2487.96    219.22 o 
   1   4   2      630.08      634.19     18.96 o 
   2   4   2      106.56       94.08      8.90 o 
   3   4   2      348.21      397.36     23.88 o 
   4   4   2     8467.82     8759.22    179.92 o 
   5   4   2        6.72      -19.81     16.82 o 
   6   4   2       94.08       15.17     27.31 o 
   7   4   2      102.60       71.47     35.47 o 
   8   4   2        0.44       -9.25     35.10 o 
   9   4   2        0.69      -63.73     42.49 o 
  10   4   2      560.72      767.65    143.10 o 
 -10   5   2      215.01      273.66     70.94 o 
  -9   5   2       23.96       58.57     51.94 o 
  -8   5   2      240.74      203.36     40.97 o 
  -7   5   2       85.53       92.11     32.04 o 
  -6   5   2      887.47      909.76     38.40 o 
  -5   5   2        1.33      -19.05     17.21 o 
  -4   5   2     1435.91     1209.70     49.86 o 
  -3   5   2        6.73       11.40     10.61 o 
  -2   5   2     8327.14     9211.01    178.90 o 
  -1   5   2     1956.11     2046.13     74.54 o 
   0   5   2      350.72      349.42     34.54 o 
   1   5   2      561.59      625.56     24.39 o 
   2   5   2     1543.11     1476.06     55.60 o 
   3   5   2      996.38      983.20     32.93 o 
   4   5   2      320.30      396.13     28.13 o 
   5   5   2      734.82      824.31     55.04 o 
   6   5   2       75.11       33.07     30.45 o 
   7   5   2       23.84      -27.24     40.12 o 
   8   5   2      256.43      285.78     48.18 o 
   9   5   2       16.18      -69.33     46.22 o 
  10   5   2       20.26       72.45    105.48 o 
 -10   6   2       47.12      103.08     61.66 o 
  -9   6   2     1328.88     1393.86    114.04 o 
  -8   6   2       17.85        4.85     31.40 o 
  -7   6   2      261.69      307.81     41.02 o 
  -6   6   2     2366.60     2169.71     76.51 o 
  -5   6   2       44.04       17.84     15.22 o 
  -4   6   2      589.71      570.87     32.21 o 
  -3   6   2    16478.25    16271.72    869.99 o 
  -2   6   2      188.65      160.20     20.65 o 
  -1   6   2     5679.28     5896.23    590.96 o 
   0   6   2     2196.71     2185.51    266.41 o 
   1   6   2      498.92      382.87     23.47 o 
   2   6   2      489.32      530.51     19.41 o 
   3   6   2      365.17      381.92     24.75 o 
   4   6   2       11.22      -18.37     13.91 o 
   5   6   2       92.36      108.85     21.78 o 
   6   6   2      170.39      176.77     35.79 o 
   7   6   2      467.31      512.89     51.62 o 
   8   6   2       35.58       10.50     38.15 o 
   9   6   2       85.49       59.57     55.68 o 
 -10   7   2       12.25       18.86     57.31 o 
  -9   7   2      251.25      539.07     79.55 o 
  -8   7   2       96.30       76.42     52.25 o 
  -7   7   2     2178.85     2152.24     82.39 o 
  -6   7   2       26.90      -20.53     23.29 o 
  -5   7   2     1352.12     1206.28     63.92 o 
  -4   7   2     1301.41     1280.26     49.83 o 
  -3   7   2        8.06       -0.36     15.61 o 
  -2   7   2     1279.48     1211.96    109.26 o 
  -1   7   2     6209.38     6172.72    513.39 o 
   0   7   2      536.24      513.01     76.80 o 
   1   7   2     3157.16     3302.87     85.40 o 
   2   7   2      252.68      268.88     37.73 o 
   3   7   2      774.31      712.54     29.26 o 
   4   7   2       20.28       40.12     16.09 o 
   5   7   2     2318.06     2271.08     64.83 o 
   6   7   2       10.86       -9.19     27.61 o 
   7   7   2       80.50       32.40     32.79 o 
   8   7   2       53.28        7.39     34.89 o 
   9   7   2      217.31      227.10     64.70 o 
 -10   8   2       22.70       87.95     61.17 o 
  -9   8   2        5.66      -52.14     38.72 o 
  -8   8   2     1403.84     1473.17     73.47 o 
  -7   8   2      885.44     1014.09    104.39 o 
  -6   8   2      804.09      871.60     54.04 o 
  -5   8   2      461.61      457.57     39.49 o 
  -4   8   2      895.84      916.80     43.62 o 
  -3   8   2     1092.09     1260.46     35.89 o 
  -2   8   2     7227.07     7387.59    216.45 o 
  -1   8   2      686.71      606.22     32.45 o 
   0   8   2     7217.52     7442.65    623.66 o 
   1   8   2    11222.65    11393.91    360.87 o 
   2   8   2        0.15        0.58     13.45 o 
   3   8   2     2464.86     2473.23     78.22 o 
   4   8   2     1471.67     1308.95     45.34 o 
   5   8   2      719.62      784.26     50.23 o 
   6   8   2      963.59     1070.56     67.96 o 
   7   8   2      190.17      202.55     43.93 o 
   8   8   2       44.71       62.31     40.47 o 
   9   8   2       26.76       34.83     46.38 o 
 -10   9   2      277.33      275.70     73.39 o 
  -9   9   2      142.79      133.12     44.04 o 
  -8   9   2      866.62     1025.33     72.86 o 
  -7   9   2      138.50      146.30     39.58 o 
  -6   9   2       24.05       21.40     28.93 o 
  -5   9   2      128.04       58.62     26.67 o 
  -4   9   2     4233.22     3914.14    222.99 o 
  -3   9   2     3703.97     3979.06    120.18 o 
  -2   9   2     3416.45     3298.97    101.91 o 
  -1   9   2      922.07     1009.68     44.88 o 
   0   9   2     1928.76     1799.86     84.74 o 
   1   9   2       25.79        7.10     15.39 o 
   2   9   2     7409.78     7420.06    176.37 o 
   3   9   2        1.38      -20.43     13.62 o 
   4   9   2      158.86      115.08     24.75 o 
   5   9   2       13.77       10.19     25.62 o 
   6   9   2      798.22      764.46     86.20 o 
   7   9   2        0.76      -19.66     33.40 o 
   8   9   2      923.26     1051.85     85.71 o 
   9   9   2       14.39      -32.47     53.47 o 
 -10  10   2       46.17       65.42     63.91 o 
  -9  10   2      249.35      254.06     50.17 o 
  -8  10   2        1.54       -8.03     37.25 o 
  -7  10   2       82.63       49.84     34.59 o 
  -6  10   2     3263.52     3119.83    103.86 o 
  -5  10   2      349.97      427.98     42.02 o 
  -4  10   2     4121.85     4132.07    116.96 o 
  -3  10   2      820.81      776.22     32.89 o 
  -2  10   2     1278.46     1155.25     41.61 o 
  -1  10   2     2125.64     2181.57    112.12 o 
   0  10   2    13430.44    14149.26    706.55 o 
   1  10   2     1008.39      781.03     35.82 o 
   2  10   2       58.42       31.68     19.17 o 
   3  10   2        3.99        9.77     16.54 o 
   4  10   2      686.31      658.67     45.81 o 
   5  10   2     1830.38     1743.81     82.49 o 
   6  10   2      219.15      174.37     39.61 o 
   7  10   2      313.47      246.15     46.81 o 
   8  10   2        5.84       45.94     42.31 o 
   9  10   2       73.59       75.37     47.95 o 
 -10  11   2       21.24       29.50     71.39 o 
  -9  11   2       22.76       -4.36     41.21 o 
  -8  11   2      252.25      145.10     42.07 o 
  -7  11   2      541.83      708.61     61.41 o 
  -6  11   2      104.57       55.84     44.34 o 
  -5  11   2     1749.22     1689.51     76.74 o 
  -4  11   2       26.47      -16.04     21.37 o 
  -3  11   2     1975.12     2058.63     85.05 o 
  -2  11   2       75.15      106.94     20.92 o 
  -1  11   2    15996.57    17399.90    496.43 o 
   0  11   2      852.63      953.32     48.00 o 
   1  11   2     3461.26     3566.63    220.46 o 
   2  11   2     3532.86     3487.00     96.57 o 
   3  11   2     1752.71     1540.93     65.05 o 
   4  11   2       68.25       35.16     20.84 o 
   5  11   2     1073.16     1031.59     61.07 o 
   6  11   2       29.04        1.55     33.57 o 
   7  11   2      324.09      340.05     51.90 o 
   8  11   2      326.16      273.75     67.14 o 
   9  11   2      146.25      117.83     73.06 o 
  -9  12   2      184.80      125.18     58.49 o 
  -8  12   2       76.52       84.20     41.25 o 
  -7  12   2       10.89      -47.59     31.73 o 
  -6  12   2       17.84      -11.79     30.76 o 
  -5  12   2     1210.64     1048.74     54.46 o 
  -4  12   2       19.82       -6.72     27.29 o 
  -3  12   2     3880.20     3897.16    125.37 o 
  -2  12   2      204.36      311.68     45.00 o 
  -1  12   2        0.26       12.77     32.00 o 
   0  12   2        5.42       38.40     35.47 o 
   1  12   2     2300.45     1991.19     77.36 o 
   2  12   2      240.75      350.62     33.41 o 
   3  12   2     1554.29     1378.99     53.92 o 
   4  12   2      680.11      803.11     55.28 o 
   5  12   2      649.97      653.21     54.70 o 
   6  12   2        2.57      -44.62     29.74 o 
   7  12   2      910.98     1137.15     81.27 o 
   8  12   2       14.24      -69.28     46.19 o 
   9  12   2      113.86       86.28     59.38 o 
  -9  13   2        1.39       20.59     45.75 o 
  -8  13   2      200.16      202.29     65.75 o 
  -7  13   2       38.15      -15.65     51.81 o 
  -6  13   2       62.62        0.74     30.61 o 
  -5  13   2      128.53       65.36     53.75 o 
  -4  13   2     2266.86     2335.84     99.85 o 
  -3  13   2      562.98      681.90     96.50 o 
  -2  13   2     1195.82     1146.13     67.37 o 
  -1  13   2      642.19      694.71     50.44 o 
   0  13   2        3.28       25.57     38.78 o 
   1  13   2       95.19       74.87     28.99 o 
   2  13   2     4303.33     4066.26    112.60 o 
   3  13   2      514.65      607.98     44.00 o 
   4  13   2      582.75      673.91     65.18 o 
   5  13   2       33.77       18.91     32.29 o 
   6  13   2       94.59      142.16     39.66 o 
   7  13   2      134.72      149.66     59.77 o 
   8  13   2       19.42       21.57     45.84 o 
  -9  14   2        1.85      -64.59     43.06 o 
  -8  14   2      305.33      328.07     54.43 o 
  -7  14   2      599.71      610.48    115.72 o 
  -6  14   2      190.72      229.06     43.69 o 
  -5  14   2       59.16       44.52     40.04 o 
  -4  14   2      681.12      677.10     63.54 o 
  -3  14   2      277.09      300.07     46.13 o 
  -2  14   2     3823.56     3860.99    106.60 o 
  -1  14   2       95.71      111.48     32.46 o 
   0  14   2     1967.25     1835.11     77.08 o 
   1  14   2       54.62      104.40     42.72 o 
   2  14   2       13.15      -16.84     21.27 o 
   3  14   2      550.84      650.05     64.67 o 
   4  14   2     3383.26     3421.06    136.26 o 
   5  14   2      232.40      188.22     41.02 o 
   6  14   2       86.25       21.68     43.87 o 
   7  14   2       30.72      -20.29     40.59 o 
   8  14   2       41.22       33.85     49.84 o 
  -9  15   2       29.54       29.53     49.16 o 
  -8  15   2      103.01       43.46     45.61 o 
  -7  15   2      167.88      150.10     45.81 o 
  -6  15   2      821.78      880.42    113.88 o 
  -5  15   2      289.42      327.48     58.67 o 
  -4  15   2     1501.43     1550.05    118.29 o 
  -3  15   2      141.73      202.61     41.70 o 
  -2  15   2        4.89       -7.17     20.49 o 
  -1  15   2       70.07       23.13     28.67 o 
   0  15   2     1752.38     1517.73    127.51 o 
   1  15   2     1215.26     1239.39     63.87 o 
   2  15   2     1564.98     1529.91     61.78 o 
   3  15   2     1458.93     1345.37     68.51 o 
   4  15   2       35.96       14.19     52.12 o 
   5  15   2      710.97      759.94    115.05 o 
   6  15   2      493.33      489.75     59.37 o 
   7  15   2       58.02        0.53     44.43 o 
   8  15   2       39.44      -10.19     56.29 o 
  -8  16   2        5.20       -8.82     43.01 o 
  -7  16   2      263.52      236.54     50.65 o 
  -6  16   2        2.66      -50.70     39.52 o 
  -5  16   2     1125.51     1257.42    108.48 o 
  -4  16   2     2282.85     2077.45    219.92 o 
  -3  16   2     4741.42     4612.89    282.68 o 
  -2  16   2      117.63       46.20     27.44 o 
  -1  16   2       13.67      -54.77     45.26 o 
   0  16   2      182.40      294.91     45.46 o 
   1  16   2     2864.29     2592.00    178.12 o 
   2  16   2        2.03      -12.92     25.85 o 
   3  16   2      465.73      638.69    184.90 o 
   4  16   2       38.49       -5.85     45.91 o 
   5  16   2      171.65      128.80     56.71 o 
   6  16   2       58.72       18.13     57.55 o 
   7  16   2      240.73      333.86     60.52 o 
   8  16   2       14.46      -20.08     50.50 o 
  -8  17   2      110.04       61.46     48.53 o 
  -7  17   2      101.07       23.51     60.68 o 
  -6  17   2      278.76      292.58     62.70 o 
  -5  17   2     1114.16     1102.74     84.09 o 
  -4  17   2     2038.02     1754.88    175.27 o 
  -3  17   2        1.71       15.35     37.78 o 
  -2  17   2       75.70      118.49     33.01 o 
  -1  17   2      502.53      555.65     54.62 o 
   0  17   2        1.62       -7.30     47.96 o 
   1  17   2      916.68      962.83     68.47 o 
   2  17   2     1876.89     1806.59    142.69 o 
   3  17   2      172.05      198.10     54.85 o 
   4  17   2      588.88      507.18     69.30 o 
   5  17   2      353.96      493.00    156.21 o 
   6  17   2      134.99      165.14     66.79 o 
   7  17   2       35.79       51.95     67.23 o 
  -8  18   2      130.47      176.22     68.88 o 
  -7  18   2        1.40      -74.20     50.86 o 
  -6  18   2      512.02      460.31     72.26 o 
  -5  18   2       46.33        7.70     45.72 o 
  -4  18   2      154.92      218.86     51.46 o 
  -3  18   2        0.97      -28.48     65.39 o 
  -2  18   2       27.80      -37.34     24.89 o 
  -1  18   2      362.21      419.69     53.23 o 
   0  18   2     1985.64     1891.54    175.58 o 
   1  18   2       48.08        4.70     35.44 o 
   2  18   2        0.28      -14.67     29.23 o 
   3  18   2        5.69      -29.52     45.46 o 
   4  18   2      114.96      110.07    103.55 o 
   5  18   2       90.46       90.31    115.04 o 
   6  18   2     1042.45     1390.86    467.54 o 
   7  18   2       29.15       47.57     78.03 o 
  -7  19   2      228.75       83.02     64.92 o 
  -6  19   2        1.95      -68.54     47.76 o 
  -5  19   2        7.79        1.49     48.81 o 
  -4  19   2     1266.05     1290.66    126.53 o 
  -3  19   2      485.83      413.75     70.01 o 
  -2  19   2        4.20      -57.49     43.26 o 
  -1  19   2      796.87      865.74     71.03 o 
   0  19   2       68.69       69.18     38.40 o 
   1  19   2       14.13       -6.06     36.15 o 
   2  19   2      982.03     1112.70     82.96 o 
   3  19   2       86.11      106.80     52.74 o 
   4  19   2       62.76      -29.71     48.39 o 
   5  19   2      125.30       63.54     61.80 o 
   6  19   2      272.47      251.64    111.80 o 
   7  19   2       38.71       -4.40     69.40 o 
  -7  20   2       73.97      -19.62     63.30 o 
  -6  20   2      108.68       49.44     58.87 o 
  -5  20   2      727.57      723.44     86.42 o 
  -4  20   2      473.81      508.95     72.66 o 
  -3  20   2      792.70      900.70     85.29 o 
  -2  20   2       69.68       -5.18     45.26 o 
  -1  20   2      121.05      100.60     49.04 o 
   0  20   2      312.05      527.04    156.05 o 
   1  20   2      470.56      627.26     56.15 o 
   2  20   2      625.37      666.06    153.83 o 
   3  20   2      629.14      792.47    144.65 o 
   4  20   2      173.36      242.27     72.84 o 
   5  20   2      477.03      557.74    149.20 o 
   6  20   2       56.71      -36.60     66.67 o 
  -7  21   2      396.36      406.96    114.96 o 
  -6  21   2        9.34      -34.12     53.08 o 
  -5  21   2     1010.88      948.74    100.96 o 
  -4  21   2      145.31       67.02     52.01 o 
  -3  21   2        3.23      -43.94     46.37 o 
  -2  21   2      267.35      234.12     59.38 o 
  -1  21   2     1540.45     1663.99     88.43 o 
   0  21   2       28.85      -62.39     41.60 o 
   1  21   2      829.10      860.58     65.25 o 
   2  21   2        0.68       38.22     48.25 o 
   3  21   2        2.79      -38.56     46.74 o 
   4  21   2      237.92      128.50     61.52 o 
   5  21   2      365.85      455.54    145.96 o 
   6  21   2       20.00      -92.28     61.52 o 
  -6  22   2      220.43      141.24     64.88 o 
  -5  22   2      149.60       81.13     59.91 o 
  -4  22   2        6.78      -49.72     47.01 o 
  -3  22   2      428.33      486.90     75.51 o 
  -2  22   2      998.70      911.38     87.87 o 
  -1  22   2      244.76      140.64     74.17 o 
   0  22   2      700.74      991.63     85.16 o 
   1  22   2     1324.36     1386.73    109.93 o 
   2  22   2       93.83      114.16     60.11 o 
   3  22   2       92.00       98.81     58.88 o 
   4  22   2      888.50      978.74    303.18 o 
   5  22   2       59.62       64.76     76.41 o 
  -5  23   2       10.01      -62.20     52.54 o 
  -4  23   2      473.84      506.69    125.06 o 
  -3  23   2       27.90      -47.88     47.81 o 
  -2  23   2     1015.39     1253.83    103.64 o 
  -1  23   2        2.86      -26.83     70.79 o 
   0  23   2      724.06      858.11     86.18 o 
   1  23   2       11.44        0.31     50.37 o 
   2  23   2      872.29      903.44     95.29 o 
   3  23   2      125.37      174.36     68.53 o 
   4  23   2      338.01      289.89    120.28 o 
   5  23   2        0.14        0.22     69.76 o 
  -5  24   2       11.45      -36.28     55.34 o 
  -4  24   2      237.45      173.03     67.54 o 
  -3  24   2      157.42      137.14     79.03 o 
  -2  24   2       25.83       95.80     90.06 o 
  -1  24   2       14.95      -52.28     74.49 o 
   0  24   2      294.67      499.52    147.57 o 
   1  24   2       44.44       29.83     53.68 o 
   2  24   2        1.02      -59.63     48.16 o 
   3  24   2      262.69      239.95     76.06 o 
   4  24   2      277.69      297.19     80.02 o 
  -4  25   2        1.49      -77.46     51.64 o 
  -3  25   2       11.09      -87.91     58.60 o 
  -2  25   2        2.10      -35.18     66.39 o 
  -1  25   2     1352.99     1422.61    105.99 o 
   0  25   2       66.38       11.97     58.42 o 
   1  25   2       34.46       27.11     55.94 o 
   2  25   2      115.78       23.89     60.72 o 
   3  25   2      279.93      290.39     78.15 o 
  -3  26   2      270.81      169.21     71.93 o 
  -2  26   2        8.39       -6.00     53.87 o 
  -1  26   2        5.96       31.00     57.12 o 
   1  26   2      444.79      677.46     94.47 o 
   2  26   2       26.79      -25.63     63.43 o 
 -11   0   3       74.30      160.37    106.10 o 
  -9   0   3      488.78      668.80    112.27 o 
  -7   0   3      959.21     1098.34     76.10 o 
  -5   0   3     1104.47      971.06     40.59 o 
  -3   0   3        6.85        3.53     11.82 o 
  -1   0   3       38.57       52.05     11.36 o 
   1   0   3    53802.58    55304.46   1447.94 o 
   3   0   3      449.68      413.67     60.37 o 
   5   0   3     1190.43     1141.01     80.57 o 
   7   0   3      460.38      513.17     58.25 o 
   9   0   3      954.73     1114.15    145.26 o 
 -11   1   3        7.08      -39.96     59.80 o 
 -10   1   3       14.61       -6.20     48.62 o 
  -9   1   3      259.00      521.62    109.87 o 
  -8   1   3        9.34      -34.92     26.12 o 
  -7   1   3       82.30       47.42     20.64 o 
  -6   1   3      701.67      685.69     42.14 o 
  -5   1   3     5912.05     6271.60    137.76 o 
  -4   1   3      436.59      487.09     25.44 o 
  -3   1   3     7653.10     7987.78    159.02 o 
  -2   1   3       50.37       69.09      8.95 o 
  -1   1   3      416.42      382.56     11.68 o 
   0   1   3      948.31      912.75     23.13 o 
   1   1   3   138135.73   147228.80   2469.23 o 
   2   1   3      350.29      337.88     21.19 o 
   3   1   3     6296.74     6218.34    197.44 o 
   4   1   3     2509.80     2493.15     66.10 o 
   5   1   3      236.07      214.25     30.23 o 
   6   1   3      740.18      825.03     60.99 o 
   7   1   3      552.56      527.87     50.19 o 
   8   1   3       93.92       -5.51     44.19 o 
   9   1   3        0.34        4.62     50.97 o 
 -11   2   3       37.59       37.47     66.47 o 
 -10   2   3      483.99      736.25     89.85 o 
  -9   2   3      735.61      870.27     93.06 o 
  -8   2   3      571.11      587.47     54.66 o 
  -7   2   3      257.03      265.94     26.83 o 
  -6   2   3      709.98      715.85     39.30 o 
  -5   2   3     1404.17     1388.22     35.10 o 
  -4   2   3     8149.98     8464.94    141.94 o 
  -3   2   3     6048.06     6073.99    103.27 o 
  -2   2   3     5238.12     5687.12    126.44 o 
  -1   2   3      224.58      223.52     11.55 o 
   0   2   3     6449.95     7009.85    351.66 o 
   1   2   3    18290.81    19065.93    645.07 o 
   2   2   3     4768.33     4859.54    102.36 o 
   3   2   3     1136.92     1167.14     38.03 o 
   4   2   3        0.57       17.66     15.59 o 
   5   2   3      160.08      151.76     23.76 o 
   6   2   3     2257.41     2219.58     68.35 o 
   7   2   3       96.05       59.44     32.65 o 
   8   2   3       29.78       -1.34     44.34 o 
   9   2   3       76.26       79.63     58.97 o 
 -11   3   3       69.62       49.31     74.33 o 
 -10   3   3      146.82      272.11     70.52 o 
  -9   3   3      277.57      355.13    110.57 o 
  -8   3   3      229.51      252.43     42.36 o 
  -7   3   3      244.45      179.23     24.71 o 
  -6   3   3     1333.12     1333.82     47.68 o 
  -5   3   3       26.17       -0.99     11.55 o 
  -4   3   3      956.35      886.40     26.32 o 
  -3   3   3    28516.14    29915.31    885.49 o 
  -2   3   3      234.81      254.04     16.41 o 
  -1   3   3      531.30      480.85     21.23 o 
   0   3   3      255.20      289.24     19.88 o 
   1   3   3    17724.75    19133.42    473.71 o 
   2   3   3     4183.77     4113.02    124.68 o 
   3   3   3     3123.31     3089.02    108.16 o 
   4   3   3      640.64      603.30     31.95 o 
   5   3   3      693.71      747.41     40.92 o 
   6   3   3      774.67      812.09     53.62 o 
   7   3   3      153.74      129.04     44.64 o 
   8   3   3      149.69      134.17     57.20 o 
   9   3   3       15.69       30.13     55.77 o 
 -10   4   3      236.17      333.53     73.00 o 
  -9   4   3       27.53       66.23     58.52 o 
  -8   4   3      187.34      201.00     34.46 o 
  -7   4   3      180.64      184.40     36.03 o 
  -6   4   3      500.69      541.59     41.93 o 
  -5   4   3      573.27      503.39     40.77 o 
  -4   4   3     9739.53     9783.99    201.64 o 
  -3   4   3     6614.80     6608.86    228.41 o 
  -2   4   3       37.24       26.24      8.37 o 
  -1   4   3      462.69      459.74     18.54 o 
   0   4   3      321.25      401.80     21.74 o 
   1   4   3     2017.30     2176.03     60.42 o 
   2   4   3     8393.53     8809.50    265.88 o 
   3   4   3     9111.54     9341.06    472.99 o 
   4   4   3      587.84      637.26     33.18 o 
   5   4   3     2261.27     2247.06     65.34 o 
   6   4   3      347.62      427.13     36.60 o 
   7   4   3        8.21      -22.57     31.65 o 
   8   4   3      217.26      248.65     48.08 o 
   9   4   3      111.12       63.44     59.66 o 
 -10   5   3        3.46       22.78     55.31 o 
  -9   5   3     2024.07     2151.88    118.57 o 
  -8   5   3        2.80      -23.31     31.10 o 
  -7   5   3        2.22      -38.84     25.89 o 
  -6   5   3        2.95      -14.56     19.92 o 
  -5   5   3     1709.13     1450.61     46.82 o 
  -4   5   3     2451.06     2526.06     65.22 o 
  -3   5   3     8358.51     8827.70    157.93 o 
  -2   5   3     2128.33     2038.13    128.42 o 
  -1   5   3      288.67      371.26     24.83 o 
   0   5   3      152.76      194.67     18.13 o 
   1   5   3     1381.91     1297.61     34.47 o 
   2   5   3     1421.09     1553.41     40.00 o 
   3   5   3      155.79      122.87     19.26 o 
   4   5   3     1192.84     1117.94     46.34 o 
   5   5   3      724.70      734.90     48.43 o 
   6   5   3      380.84      489.96     49.08 o 
   7   5   3      303.17      376.78     51.70 o 
   8   5   3       20.79       43.58     38.55 o 
   9   5   3      145.80       84.17     75.79 o 
 -10   6   3      461.21      659.73     90.19 o 
  -9   6   3       28.54      123.42     57.56 o 
  -8   6   3       26.34       -4.16     46.49 o 
  -7   6   3      173.45      142.17     34.73 o 
  -6   6   3      190.60      211.60     27.18 o 
  -5   6   3      496.97      553.67     33.59 o 
  -4   6   3     8151.54     7837.16    166.22 o 
  -3   6   3     1795.37     1735.16     44.18 o 
  -2   6   3      541.28      531.42     41.29 o 
  -1   6   3       24.82       25.02     13.88 o 
   0   6   3     3314.19     3491.49    422.64 o 
   1   6   3     1470.27     1651.54     88.36 o 
   2   6   3     2821.15     2810.69    120.93 o 
   3   6   3      740.71      760.51     31.44 o 
   4   6   3     3378.67     3472.69    148.52 o 
   5   6   3      272.35      263.89     42.87 o 
   6   6   3      713.17      867.71     65.56 o 
   7   6   3      107.83       60.58     34.60 o 
   8   6   3       83.47       34.92     43.02 o 
   9   6   3        0.78      -25.49     53.47 o 
 -10   7   3       69.53       54.70     64.31 o 
  -9   7   3        6.77       14.02     57.29 o 
  -8   7   3       48.82       89.80     46.39 o 
  -7   7   3       28.50       14.67     29.52 o 
  -6   7   3     2735.87     2802.91     78.21 o 
  -5   7   3      589.99      569.44     34.86 o 
  -4   7   3      298.87      238.50     37.24 o 
  -3   7   3        2.16       -5.26      9.93 o 
  -2   7   3    14215.34    14975.45    555.37 o 
  -1   7   3    11748.54    12623.69   1439.24 o 
   0   7   3      593.34      587.14     36.24 o 
   1   7   3     3940.93     3739.47    197.67 o 
   2   7   3     3578.86     3825.18    153.67 o 
   3   7   3     2147.20     2267.84     60.72 o 
   4   7   3     1073.16      984.32     38.56 o 
   5   7   3        5.00      -27.27     18.18 o 
   6   7   3      182.11      196.46     39.40 o 
   7   7   3       55.12       73.92     38.06 o 
   8   7   3      554.51      550.09     61.17 o 
   9   7   3      132.22      136.57    111.26 o 
 -10   8   3       57.86       91.56     65.05 o 
  -9   8   3        3.41      -56.79     37.86 o 
  -8   8   3      426.48      494.55     55.84 o 
  -7   8   3     1304.19     1223.51     61.90 o 
  -6   8   3       26.75       -0.90     27.54 o 
  -5   8   3      769.04      739.64     41.87 o 
  -4   8   3      422.18      519.50     38.21 o 
  -3   8   3      938.16      902.16     54.42 o 
  -2   8   3       12.59        5.12     12.86 o 
  -1   8   3     3580.48     3763.08    443.15 o 
   0   8   3      748.44      750.68     92.76 o 
   1   8   3      128.77      124.21     20.08 o 
   2   8   3      420.53      410.45     30.03 o 
   3   8   3       21.26       -0.25      9.78 o 
   4   8   3      101.30      104.04     21.26 o 
   5   8   3      336.11      296.05     39.25 o 
   6   8   3     1070.60     1084.15     60.04 o 
   7   8   3       15.39        1.73     33.06 o 
   8   8   3      174.48      259.51     52.98 o 
   9   8   3      134.37      156.87     50.94 o 
 -10   9   3       13.82      -34.32     55.65 o 
  -9   9   3      156.34      188.62     58.31 o 
  -8   9   3     1354.87     1242.73     72.60 o 
  -7   9   3      106.76       82.99     36.45 o 
  -6   9   3      204.50      201.49     37.09 o 
  -5   9   3     1783.06     1609.82     63.37 o 
  -4   9   3     2680.25     2531.22     80.78 o 
  -3   9   3     3676.17     3620.38     98.19 o 
  -2   9   3     1892.27     2291.78    124.47 o 
  -1   9   3      988.57      872.98    118.35 o 
   0   9   3       16.37        8.20     18.21 o 
   1   9   3     8883.15     8758.84    530.96 o 
   2   9   3       24.87       -8.38     16.94 o 
   3   9   3     1773.79     1599.00     70.23 o 
   4   9   3      714.41      597.66     62.70 o 
   5   9   3      454.63      460.50     45.54 o 
   6   9   3       16.82       -0.15     32.95 o 
   7   9   3      684.02      742.34     65.33 o 
   8   9   3      278.58      230.43     50.59 o 
   9   9   3       30.16       39.98     45.67 o 
 -10  10   3       37.28      -45.86     59.00 o 
  -9  10   3        0.14      -16.14     45.37 o 
  -8  10   3      667.76      571.40     59.49 o 
  -7  10   3      476.87      615.50     71.14 o 
  -6  10   3      826.21      938.78     63.47 o 
  -5  10   3      664.76      743.44     50.89 o 
  -4  10   3      327.05      309.39     34.34 o 
  -3  10   3        6.09      -16.80     18.46 o 
  -2  10   3     3554.05     4050.67    109.31 o 
  -1  10   3     3310.00     3331.51    360.56 o 
   0  10   3     2945.86     2927.26    297.95 o 
   1  10   3      946.82     1017.17     42.60 o 
   2  10   3      667.83      652.61     39.00 o 
   3  10   3      553.96      679.45     38.05 o 
   4  10   3      792.79      809.63     55.81 o 
   5  10   3      401.56      426.65     45.31 o 
   6  10   3       43.01        1.35     32.40 o 
   7  10   3        7.15      -11.76     36.87 o 
   8  10   3      185.91      178.32     51.26 o 
   9  10   3      231.14      156.41     53.07 o 
 -10  11   3        7.43       -3.42     62.20 o 
  -9  11   3       11.79        9.61     42.59 o 
  -8  11   3      825.72      950.08     73.00 o 
  -7  11   3        8.05      -40.92     30.88 o 
  -6  11   3     1284.23     1176.16    108.49 o 
  -5  11   3      225.85      293.92     37.76 o 
  -4  11   3       92.60       66.48     32.05 o 
  -3  11   3       86.71       35.41     39.25 o 
  -2  11   3     4186.85     4433.10    200.82 o 
  -1  11   3      428.79      502.05     41.44 o 
   0  11   3     3985.74     4074.03    339.28 o 
   1  11   3     7307.68     7443.45    307.32 o 
   2  11   3      428.19      545.01     39.59 o 
   3  11   3     1792.09     1753.64     54.97 o 
   4  11   3     2877.24     2635.34     74.32 o 
   5  11   3       64.94       62.20     33.01 o 
   6  11   3      158.33      140.70     41.10 o 
   7  11   3       76.28       96.37     54.08 o 
   8  11   3        9.34      -34.31     41.73 o 
   9  11   3       33.71      -33.12     45.31 o 
  -9  12   3       25.71      -11.77     44.62 o 
  -8  12   3      416.98      371.68     70.18 o 
  -7  12   3      118.20      116.37     40.55 o 
  -6  12   3     2786.28     2571.23     94.59 o 
  -5  12   3      999.63      966.29     53.87 o 
  -4  12   3     2982.80     2764.31    109.80 o 
  -3  12   3       67.72       85.38     22.45 o 
  -2  12   3     2642.35     2731.18    101.53 o 
  -1  12   3     1734.76     1705.10     70.54 o 
   0  12   3     5366.61     5708.83    641.78 o 
   1  12   3      374.14      399.06     34.92 o 
   2  12   3     5151.27     4879.46    195.34 o 
   3  12   3      958.22      944.52     45.75 o 
   4  12   3      284.79      250.30     45.77 o 
   5  12   3      331.80      336.63     45.18 o 
   6  12   3      390.84      455.22     52.56 o 
   7  12   3        3.83      -19.04     39.03 o 
   8  12   3      293.93      172.24     53.46 o 
  -9  13   3      315.56      223.13     55.06 o 
  -8  13   3      274.39      179.10     49.05 o 
  -7  13   3      484.55      502.30     56.19 o 
  -6  13   3      566.68      592.85     55.31 o 
  -5  13   3     1977.61     2027.30     96.36 o 
  -4  13   3       29.32       54.62     36.16 o 
  -3  13   3     4108.91     3850.24    105.23 o 
  -2  13   3      647.06      623.24     38.36 o 
  -1  13   3       61.49       95.64     38.01 o 
   0  13   3        5.73       -7.13     24.04 o 
   1  13   3     1408.35     1340.70     53.90 o 
   2  13   3      156.78      125.78     27.52 o 
   3  13   3     2238.84     2058.44    109.28 o 
   4  13   3      230.96      238.15     39.00 o 
   5  13   3      141.16      110.28     41.36 o 
   6  13   3      115.94       35.39     39.78 o 
   7  13   3      264.22      263.98     58.96 o 
   8  13   3        3.63      -38.50     47.29 o 
  -9  14   3        0.77       -9.29     46.78 o 
  -8  14   3       61.91       35.87     41.52 o 
  -7  14   3      547.65      697.40     66.22 o 
  -6  14   3      327.35      377.19     50.84 o 
  -5  14   3       56.63       85.52     43.86 o 
  -4  14   3        1.91      -43.76     31.57 o 
  -3  14   3      391.11      452.26     52.99 o 
  -2  14   3      345.42      361.70     35.33 o 
  -1  14   3     2222.41     1880.54    114.28 o 
   0  14   3     1043.42     1089.03     59.64 o 
   1  14   3        3.99        5.13     22.69 o 
   2  14   3       21.81        2.53     23.77 o 
   3  14   3     3520.57     3334.40    257.15 o 
   4  14   3      223.62      306.90     75.41 o 
   5  14   3     2541.69     2289.17     91.24 o 
   6  14   3        0.51      -12.04     35.88 o 
   7  14   3       49.28       54.13     45.46 o 
   8  14   3        6.87      -54.52     53.09 o 
  -9  15   3      281.78      284.98     60.91 o 
  -8  15   3       35.25       -2.58     43.26 o 
  -7  15   3       78.10       -0.96     49.08 o 
  -6  15   3       21.93      -26.46     40.85 o 
  -5  15   3     1606.46     1605.49     88.90 o 
  -4  15   3      207.72      130.35     72.48 o 
  -3  15   3     2799.10     2509.25    105.77 o 
  -2  15   3      420.22      461.82     52.26 o 
  -1  15   3       17.97       34.70     29.17 o 
   0  15   3     1840.00     1641.04    105.64 o 
   1  15   3     1756.62     1718.68     66.00 o 
   2  15   3       86.07       94.88     53.38 o 
   3  15   3      162.77       90.16     30.97 o 
   4  15   3     1222.93     1071.65     74.79 o 
   5  15   3     1209.71     1213.31     87.43 o 
   6  15   3       47.48       11.99     38.33 o 
   7  15   3       64.09      -22.51     66.00 o 
   8  15   3       35.88      -11.88     55.07 o 
  -8  16   3      466.05      437.18     62.78 o 
  -7  16   3        2.44      -36.34     44.18 o 
  -6  16   3      479.63      470.55    111.42 o 
  -5  16   3       31.56       35.33     61.14 o 
  -4  16   3     2370.58     2129.06    181.67 o 
  -3  16   3      149.29      227.19     50.55 o 
  -2  16   3     2131.59     2159.95     74.75 o 
  -1  16   3      160.28      136.39     37.20 o 
   0  16   3     3572.06     3350.52    523.49 o 
   1  16   3        0.30      -24.28     23.85 o 
   2  16   3     4479.31     4126.24    205.22 o 
   3  16   3      753.21      706.36     70.31 o 
   4  16   3      351.00      296.83     55.39 o 
   5  16   3       24.02      -10.40     44.35 o 
   6  16   3      268.47      230.60     61.14 o 
   7  16   3       58.41       76.52     65.61 o 
  -8  17   3       99.86       77.85     62.22 o 
  -7  17   3        0.08      -73.56     49.04 o 
  -6  17   3      285.30      399.37     69.92 o 
  -5  17   3      783.93     1046.04     89.18 o 
  -4  17   3      183.51      170.75     50.97 o 
  -3  17   3       83.03       56.47     38.98 o 
  -2  17   3     1353.64     1378.23     96.49 o 
  -1  17   3       55.82       93.01     68.85 o 
   0  17   3      564.22      728.27     63.21 o 
   1  17   3     1076.47     1067.55     56.60 o 
   2  17   3       60.89       79.41     39.19 o 
   3  17   3       76.02       35.47     41.65 o 
   4  17   3      949.68     1166.86     94.04 o 
   5  17   3        7.26       51.81     73.40 o 
   6  17   3       12.95       -5.65    112.27 o 
   7  17   3      271.75      478.74    175.33 o 
  -8  18   3      160.53      198.64     73.29 o 
  -7  18   3      402.66      562.39     82.67 o 
  -6  18   3        9.35      -74.25     49.50 o 
  -5  18   3      995.66     1047.98     91.89 o 
  -4  18   3       86.59      114.22     47.32 o 
  -3  18   3       14.14       -7.89     38.58 o 
  -2  18   3      249.91      264.14     53.21 o 
  -1  18   3      777.55      855.45     69.46 o 
   0  18   3      491.91      551.18    110.03 o 
   1  18   3       71.97       71.92     34.92 o 
   2  18   3       10.30        5.03     33.79 o 
   3  18   3       32.48       23.96     56.36 o 
   4  18   3        0.36      -15.06     71.63 o 
   5  18   3       87.69       88.87     72.09 o 
   6  18   3      326.63      359.93    102.93 o 
   7  18   3       64.57        4.65     76.31 o 
  -7  19   3       38.53        3.00     57.73 o 
  -6  19   3      127.49       13.40     51.90 o 
  -5  19   3      277.15      273.28     63.73 o 
  -4  19   3     1011.21     1008.35    117.04 o 
  -3  19   3      142.96      161.42     54.64 o 
  -2  19   3       15.46        1.38     39.16 o 
  -1  19   3      991.58      936.87     76.20 o 
   0  19   3      618.09      688.82     69.69 o 
   1  19   3      635.81      660.43     90.85 o 
   2  19   3     2857.83     2743.75    288.56 o 
   3  19   3      640.86      740.74    234.32 o 
   4  19   3      105.22       90.02     63.12 o 
   5  19   3       31.33      -85.27     56.85 o 
   6  19   3      464.62      676.18    113.81 o 
  -7  20   3       22.12      -28.28     59.56 o 
  -6  20   3       54.81      -21.34     52.36 o 
  -5  20   3      255.18      155.99     73.56 o 
  -4  20   3     1490.92     1528.95     92.45 o 
  -3  20   3        0.73      -42.86     38.05 o 
  -2  20   3        4.82       -1.21     42.82 o 
  -1  20   3        4.14       15.44     40.81 o 
   0  20   3        3.69      -40.03     40.19 o 
   1  20   3       14.83      -23.71     34.13 o 
   2  20   3      208.43      234.64     62.92 o 
   3  20   3       22.47       39.19     55.65 o 
   4  20   3        3.27       -2.77     56.88 o 
   5  20   3       50.35      -68.82    115.19 o 
   6  20   3       10.65        6.12    129.38 o 
  -7  21   3        1.57      -86.78     57.85 o 
  -6  21   3      552.40      619.88    121.29 o 
  -5  21   3      336.41      195.68    146.66 o 
  -4  21   3       41.35       39.33     53.04 o 
  -3  21   3        1.05        2.54     44.92 o 
  -2  21   3      343.62      450.67     70.12 o 
  -1  21   3      974.49      948.99     83.25 o 
   0  21   3     1366.95     1152.34    100.47 o 
   1  21   3       82.47       24.15     38.13 o 
   2  21   3        1.98      -25.27     44.18 o 
   3  21   3        0.36       21.13     52.01 o 
   4  21   3      120.58      278.22    156.06 o 
   5  21   3      570.41      952.39    411.27 o 
  -6  22   3       35.44      -49.11     54.23 o 
  -5  22   3       35.14       50.88     55.21 o 
  -4  22   3      322.61      235.54     67.67 o 
  -3  22   3     1115.37     1224.37    107.41 o 
  -2  22   3      131.20      150.99     54.25 o 
  -1  22   3     1192.35     1254.18    142.79 o 
   0  22   3      362.08      353.62     63.77 o 
   1  22   3        5.43      -53.67     35.78 o 
   2  22   3      537.62      607.09    162.85 o 
   3  22   3     1434.01     1528.74    328.60 o 
   4  22   3       87.25      -25.52     66.50 o 
   5  22   3      266.11      305.56    193.15 o 
  -5  23   3      176.03      136.06     62.69 o 
  -4  23   3        6.63      -42.53     51.99 o 
  -3  23   3      653.64      780.43    168.85 o 
  -2  23   3       77.43       69.02     57.06 o 
  -1  23   3       20.32       -9.10     68.78 o 
   0  23   3       17.00       -9.20     44.53 o 
   1  23   3      547.80      799.04    264.47 o 
   2  23   3       22.20      -46.80     67.24 o 
   3  23   3      654.88      931.11    329.63 o 
   4  23   3       27.25        6.67     78.03 o 
  -5  24   3       59.30      -32.91     56.48 o 
  -4  24   3      190.57      100.21     63.99 o 
  -3  24   3       49.30      -65.60     48.50 o 
  -2  24   3       36.64       27.52     53.05 o 
  -1  24   3      877.20      855.71    132.00 o 
   0  24   3       39.49       91.57     52.73 o 
   1  24   3      334.32      289.04     81.50 o 
   2  24   3      256.11      180.15     96.15 o 
   3  24   3      224.86      187.04     77.93 o 
   4  24   3        7.14      -90.04     67.23 o 
  -4  25   3        0.77      -28.73     57.42 o 
  -3  25   3       32.28       23.48     59.00 o 
  -2  25   3      657.68      729.25     94.83 o 
  -1  25   3       80.58       -4.32     81.89 o 
   0  25   3      533.61      500.56    110.42 o 
   1  25   3       70.72      -39.71     58.44 o 
   2  25   3       30.01       12.92     67.51 o 
   3  25   3       28.56      -66.63    133.09 o 
  -2  26   3       28.45      -46.59     60.08 o 
  -1  26   3      404.36      399.88    181.04 o 
   1  26   3       66.11      125.32     71.28 o 
 -10   0   4      200.20      238.10     95.62 o 
  -8   0   4       63.16       27.17     37.34 o 
  -6   0   4     2817.93     2768.74     84.55 o 
  -4   0   4     1908.67     2207.40     66.55 o 
  -2   0   4     8982.53     8972.48    208.18 o 
   0   0   4     2880.96     3215.96     80.06 o 
   2   0   4     2799.17     2421.99     84.73 o 
   4   0   4     2625.74     2536.97     96.71 o 
   6   0   4        9.51      -20.35     31.44 o 
   8   0   4     1203.89     1459.12    138.32 o 
 -11   1   4       12.27       67.83     61.73 o 
 -10   1   4      208.28      348.94     76.10 o 
  -9   1   4       15.74      -16.10     45.55 o 
  -8   1   4      312.84      297.74     58.76 o 
  -7   1   4      233.09      215.59     25.77 o 
  -6   1   4      893.86      749.79     27.53 o 
  -5   1   4       15.86        3.87     11.55 o 
  -4   1   4    15523.50    16212.19    262.70 o 
  -3   1   4      130.55       97.55     12.07 o 
  -2   1   4     4036.69     3866.57     68.14 o 
  -1   1   4     3035.89     2973.53     85.90 o 
   0   1   4     4593.97     4836.46     81.91 o 
   1   1   4     1014.36     1169.52     29.54 o 
   2   1   4    17994.25    18351.37    350.82 o 
   3   1   4     1974.72     1705.52     50.02 o 
   4   1   4       77.44       49.12     19.28 o 
   5   1   4      440.87      497.06     36.67 o 
   6   1   4      122.27       92.32     26.38 o 
   7   1   4      184.51      118.41     38.49 o 
   8   1   4      341.33      397.58     69.41 o 
   9   1   4      108.62       45.95     57.84 o 
 -11   2   4      229.70      368.81    121.52 o 
 -10   2   4       21.96       54.55     54.69 o 
  -9   2   4      248.80      382.33     94.91 o 
  -8   2   4        7.46      -27.47     28.15 o 
  -7   2   4      127.98       75.47     23.49 o 
  -6   2   4      343.76      391.46     24.12 o 
  -5   2   4     2028.02     2114.03     47.33 o 
  -4   2   4       26.45       25.63     12.67 o 
  -3   2   4    15423.76    16434.83    264.38 o 
  -2   2   4      951.76      828.17     21.53 o 
  -1   2   4     6994.49     7093.44    215.45 o 
   0   2   4     1595.36     1559.57     31.60 o 
   1   2   4    14955.30    15803.53    318.77 o 
   2   2   4      434.87      479.98     26.63 o 
   3   2   4     4565.19     4549.24    102.19 o 
   4   2   4       66.29       56.66     19.08 o 
   5   2   4      653.74      709.71     60.63 o 
   6   2   4      110.79       95.15     27.19 o 
   7   2   4      362.09      474.47     58.34 o 
   8   2   4       15.05      -31.37     56.75 o 
   9   2   4       91.65       81.13     59.35 o 
 -11   3   4      169.74      208.31     72.26 o 
 -10   3   4       62.31      116.03     60.51 o 
  -9   3   4      205.19      293.61     66.02 o 
  -8   3   4      301.76      259.91     43.55 o 
  -7   3   4      303.06      288.83     29.55 o 
  -6   3   4        1.26      -18.70     14.69 o 
  -5   3   4      424.59      441.30     27.04 o 
  -4   3   4     1076.73     1082.15     29.12 o 
  -3   3   4     4570.04     4757.64     84.13 o 
  -2   3   4     2108.97     2257.93     43.93 o 
  -1   3   4      842.06      738.02     26.89 o 
   0   3   4      567.35      651.65     30.94 o 
   1   3   4      336.52      399.11     18.37 o 
   2   3   4      526.36      520.95     31.49 o 
   3   3   4     2862.55     2903.26     93.96 o 
   4   3   4       98.71      104.49     21.41 o 
   5   3   4      485.85      558.29     38.03 o 
   6   3   4        1.93      -18.71     21.12 o 
   7   3   4       14.55       37.23     34.09 o 
   8   3   4        2.29       -6.42     49.21 o 
   9   3   4      245.38      177.25    102.09 o 
 -11   4   4       10.17       54.43     64.05 o 
 -10   4   4        1.73        0.52     54.70 o 
  -9   4   4       73.65       80.81     41.11 o 
  -8   4   4      723.87      816.98     72.92 o 
  -7   4   4       27.96      -14.68     18.58 o 
  -6   4   4     1399.40     1388.39     44.83 o 
  -5   4   4       48.94       40.14     11.63 o 
  -4   4   4      229.49      311.59     18.05 o 
  -3   4   4       80.50       88.34     20.90 o 
  -2   4   4     3445.65     3428.15    132.60 o 
  -1   4   4     5809.73     6178.04    305.30 o 
   0   4   4     2777.22     2792.06    127.28 o 
   1   4   4     7321.04     7371.73    279.54 o 
   2   4   4      483.46      535.76     23.08 o 
   3   4   4      596.50      615.54     32.16 o 
   4   4   4     2268.34     2077.29     60.37 o 
   5   4   4       63.55       65.40     21.68 o 
   6   4   4       37.54       14.28     22.82 o 
   7   4   4      417.08      368.21     49.79 o 
   8   4   4      226.46      203.02     55.56 o 
   9   4   4       38.10       41.88     62.97 o 
 -10   5   4     1779.10     1877.90    116.30 o 
  -9   5   4        0.73       -1.18     34.08 o 
  -8   5   4     1451.23     1480.21     68.28 o 
  -7   5   4       98.78      119.50     28.58 o 
  -6   5   4     1376.23     1312.56     48.55 o 
  -5   5   4      624.41      613.23     32.60 o 
  -4   5   4    14323.57    14360.70    373.98 o 
  -3   5   4      264.34      324.40     17.91 o 
  -2   5   4     1984.64     1957.24    104.31 o 
  -1   5   4       60.67       44.56     13.68 o 
   0   5   4     3033.74     3193.25    237.18 o 
   1   5   4     1391.42     1490.19     41.67 o 
   2   5   4     4151.63     4076.47     89.51 o 
   3   5   4     1462.37     1376.44     48.48 o 
   4   5   4        5.77      -18.94     17.33 o 
   5   5   4      288.45      295.97     30.27 o 
   6   5   4      359.16      384.66     45.58 o 
   7   5   4      119.75       72.86     37.48 o 
   8   5   4      289.12      269.62     51.39 o 
   9   5   4      157.76      115.01     67.29 o 
 -10   6   4       90.88      178.86     70.86 o 
  -9   6   4      601.73      713.22     84.44 o 
  -8   6   4      390.06      455.65     45.26 o 
  -7   6   4       53.41       46.11     30.21 o 
  -6   6   4     1393.14     1283.58     54.52 o 
  -5   6   4     4199.35     4387.31    131.21 o 
  -4   6   4     2736.14     2686.49     58.41 o 
  -3   6   4     3282.15     3478.18     97.51 o 
  -2   6   4     2860.37     2973.82    217.80 o 
  -1   6   4     1481.12     1688.57    122.91 o 
   0   6   4       83.98      113.60     17.80 o 
   1   6   4     2024.92     1874.31     74.44 o 
   2   6   4      645.27      673.35     24.62 o 
   3   6   4     1158.35     1134.67     69.89 o 
   4   6   4        4.92      -12.44     17.10 o 
   5   6   4     1353.30     1280.57     48.60 o 
   6   6   4      170.99      164.77     37.24 o 
   7   6   4        3.45      -42.55     32.51 o 
   8   6   4       33.88       11.15     39.04 o 
   9   6   4      125.53       83.41     60.69 o 
 -10   7   4       33.42      -20.42     94.23 o 
  -9   7   4       13.70       20.41     38.31 o 
  -8   7   4      418.70      346.17     49.19 o 
  -7   7   4     1136.56     1022.48     56.28 o 
  -6   7   4      175.15      168.55     33.52 o 
  -5   7   4       76.71       63.76     20.07 o 
  -4   7   4     9233.58     9146.18    166.72 o 
  -3   7   4     2169.41     2207.12    124.54 o 
  -2   7   4     4891.48     5651.89    383.25 o 
  -1   7   4     2643.17     2676.26    322.32 o 
   0   7   4      201.06      220.04     27.48 o 
   1   7   4     1127.45     1248.16     40.18 o 
   2   7   4     3418.29     3648.67     76.45 o 
   3   7   4     1734.61     1680.26     43.12 o 
   4   7   4       16.21        2.00     19.04 o 
   5   7   4      945.27      951.92     43.15 o 
   6   7   4       37.48       -9.40     29.70 o 
   7   7   4      187.34      180.51     55.60 o 
   8   7   4      118.58      143.76     49.42 o 
   9   7   4      275.32      259.49     82.43 o 
 -10   8   4        5.35      -48.58     57.07 o 
  -9   8   4      486.10      626.13    155.37 o 
  -8   8   4       31.51      -29.40     35.25 o 
  -7   8   4      180.49      129.50     37.33 o 
  -6   8   4      665.37      662.23     49.61 o 
  -5   8   4      502.73      536.43     42.84 o 
  -4   8   4     2632.62     2393.65     75.85 o 
  -3   8   4    11595.79    13015.33    629.89 o 
  -2   8   4     3257.21     3577.72    276.58 o 
  -1   8   4      291.89      320.52     32.10 o 
   0   8   4     1246.83     1134.28     68.85 o 
   1   8   4     3804.21     3733.15    208.97 o 
   2   8   4     3718.93     3973.81    117.94 o 
   3   8   4       17.59       19.63     17.73 o 
   4   8   4      969.18      879.09     38.31 o 
   5   8   4      698.75      853.36     48.06 o 
   6   8   4       25.50      -45.98     30.65 o 
   7   8   4      211.44      242.12     48.08 o 
   8   8   4       42.44       78.22     44.24 o 
   9   8   4        1.15      -38.31     45.08 o 
 -10   9   4       95.78       29.54     59.75 o 
  -9   9   4       58.96       60.03     43.77 o 
  -8   9   4       55.13       25.02     36.36 o 
  -7   9   4        3.91      -42.36     28.24 o 
  -6   9   4     1716.42     1625.09     69.17 o 
  -5   9   4      149.81      166.79     30.93 o 
  -4   9   4     1804.43     1913.09     87.06 o 
  -3   9   4      786.19      864.60     57.63 o 
  -2   9   4     1693.46     1767.83    111.21 o 
  -1   9   4      311.86      321.19     32.86 o 
   0   9   4     4308.88     4355.80    512.93 o 
   1   9   4     1353.19     1424.25     88.79 o 
   2   9   4     4114.08     3948.71     92.84 o 
   3   9   4     1138.97     1164.13     43.25 o 
   4   9   4      272.83      261.96     29.55 o 
   5   9   4       14.38       14.52     29.20 o 
   6   9   4     1350.34     1372.28     70.45 o 
   7   9   4       46.23      -32.40     34.35 o 
   8   9   4      198.77      248.53     56.16 o 
   9   9   4      173.03      159.11     54.58 o 
 -10  10   4       10.06      -46.34     58.09 o 
  -9  10   4      378.06      426.55     89.93 o 
  -8  10   4        9.83      -36.57     33.87 o 
  -7  10   4      101.23       39.02     35.27 o 
  -6  10   4     2325.87     2360.14     87.74 o 
  -5  10   4     4644.93     4332.74    138.67 o 
  -4  10   4       88.82      111.82     45.33 o 
  -3  10   4      590.66      596.69     33.81 o 
  -2  10   4      254.32      248.09     25.81 o 
  -1  10   4     1557.52     1687.28    149.87 o 
   0  10   4     3067.76     3171.75    267.41 o 
   1  10   4      358.52      297.57     43.92 o 
   2  10   4     1520.62     1537.95     48.45 o 
   3  10   4      967.90      887.96     41.42 o 
   4  10   4     1510.83     1483.26     52.81 o 
   5  10   4        2.87      -36.33     26.81 o 
   6  10   4        7.26        7.06     34.76 o 
   7  10   4      189.64      118.73     44.74 o 
   8  10   4      647.55      696.61     71.61 o 
 -10  11   4       18.55      -15.25     57.93 o 
  -9  11   4        0.87      -22.77     43.20 o 
  -8  11   4       46.55        8.45     37.73 o 
  -7  11   4      794.02     1020.25     70.99 o 
  -6  11   4     1194.54     1119.11     59.77 o 
  -5  11   4        1.44       16.38     26.23 o 
  -4  11   4      366.91      317.47     43.42 o 
  -3  11   4     1075.98      967.06     68.56 o 
  -2  11   4       30.36       16.58     18.00 o 
  -1  11   4     2754.76     2514.96    275.82 o 
   0  11   4      248.44      313.59     38.20 o 
   1  11   4       12.74       23.53     29.50 o 
   2  11   4      604.82      601.82     33.30 o 
   3  11   4     1289.22     1196.04     83.71 o 
   4  11   4       24.71      -18.25     20.40 o 
   5  11   4      944.86     1052.87     76.42 o 
   6  11   4       25.87      -36.29     33.63 o 
   7  11   4       37.34      -30.88     37.87 o 
   8  11   4       79.59       26.00     43.17 o 
 -10  12   4       14.79        6.85     63.69 o 
  -9  12   4      306.43      324.03     60.27 o 
  -8  12   4       51.90       64.25     40.96 o 
  -7  12   4      107.57      106.98     46.19 o 
  -6  12   4      871.40      944.60     65.77 o 
  -5  12   4     2803.05     2799.96    136.09 o 
  -4  12   4        7.65        3.79     29.72 o 
  -3  12   4     1291.45     1231.39     91.84 o 
  -2  12   4      635.46      672.52     39.18 o 
  -1  12   4      461.33      545.51     48.81 o 
   0  12   4      257.11      303.92     39.47 o 
   1  12   4     3689.57     3346.04    173.56 o 
   2  12   4      184.69      164.51     23.50 o 
   3  12   4     1508.28     1496.28     60.69 o 
   4  12   4      127.18       81.73     24.62 o 
   5  12   4       31.67       39.28     33.52 o 
   6  12   4        5.50      -31.54     32.54 o 
   7  12   4      215.79      228.47     50.21 o 
   8  12   4       28.79       43.84     48.48 o 
  -9  13   4        0.21      -25.93     45.29 o 
  -8  13   4      296.66      287.16     54.51 o 
  -7  13   4      713.67      760.50    113.38 o 
  -6  13   4      228.65      242.15     42.20 o 
  -5  13   4     1134.75     1182.90     94.68 o 
  -4  13   4      789.99      808.60     60.12 o 
  -3  13   4      694.73      819.45     41.93 o 
  -2  13   4      139.76      203.67     28.46 o 
  -1  13   4      337.91      346.13     59.21 o 
   0  13   4     3761.35     3709.61    321.70 o 
   1  13   4        2.31      -14.18     21.54 o 
   2  13   4     1080.87     1045.17     50.83 o 
   3  13   4      884.00      887.84     82.53 o 
   4  13   4       71.09       95.99     46.25 o 
   5  13   4      247.75      251.84     46.35 o 
   6  13   4      671.33      697.96     66.64 o 
   7  13   4       71.38       56.20     42.67 o 
   8  13   4      132.38       90.03     51.13 o 
  -9  14   4       22.13      -10.07     47.63 o 
  -8  14   4      164.14      149.78     49.22 o 
  -7  14   4        6.19      -43.02     33.54 o 
  -6  14   4      472.02      520.69    116.74 o 
  -5  14   4       17.22        8.11     35.45 o 
  -4  14   4       23.45      -18.03     32.83 o 
  -3  14   4      385.15      446.40     51.24 o 
  -2  14   4     3513.15     3568.14    159.61 o 
  -1  14   4      184.45      220.98     41.25 o 
   0  14   4     1855.49     1672.04    220.12 o 
   1  14   4        8.25      -17.81     22.64 o 
   2  14   4      844.85      927.83    105.49 o 
   3  14   4       26.01       23.17     27.85 o 
   4  14   4     1554.16     1423.67     84.80 o 
   5  14   4        1.94      -36.66     31.75 o 
   6  14   4        2.24      -25.03     35.78 o 
   7  14   4       62.20       43.39     46.02 o 
   8  14   4       18.68       23.29     49.28 o 
  -9  15   4       26.84      -20.06     51.49 o 
  -8  15   4      122.95      118.93     83.88 o 
  -7  15   4      350.84      288.64     54.12 o 
  -6  15   4       58.63       -5.55     47.15 o 
  -5  15   4      235.24      316.96     55.28 o 
  -4  15   4      106.61      122.96     45.72 o 
  -3  15   4       58.55       26.41     35.70 o 
  -2  15   4      226.18      299.68     87.20 o 
  -1  15   4     2223.50     2150.29     90.17 o 
   0  15   4     2209.53     2247.47    257.39 o 
   1  15   4      210.27      183.72     33.50 o 
   2  15   4      549.89      559.43     48.07 o 
   3  15   4      474.17      515.48     54.53 o 
   4  15   4      317.86      415.15     88.98 o 
   5  15   4      210.77      170.07     56.58 o 
   6  15   4      502.19      607.08     65.35 o 
   7  15   4        6.44      -20.19     41.64 o 
  -9  16   4      458.42      465.99     91.10 o 
  -8  16   4       10.89      -37.05     47.80 o 
  -7  16   4        1.16      -10.42     47.97 o 
  -6  16   4      134.44      123.11     51.27 o 
  -5  16   4     1586.39     1536.47     90.55 o 
  -4  16   4      129.31       78.75     43.85 o 
  -3  16   4     1909.47     1679.35    134.86 o 
  -2  16   4      264.46      289.64     44.88 o 
  -1  16   4       84.91       -8.79     44.87 o 
   0  16   4       30.51       50.67     34.57 o 
   1  16   4     3826.18     3678.65    187.76 o 
   2  16   4       23.66       23.48     29.58 o 
   3  16   4      468.39      420.75    103.47 o 
   4  16   4        0.70      -57.03     38.02 o 
   5  16   4       81.73        3.85     44.96 o 
   6  16   4      124.30      106.38     56.34 o 
   7  16   4      468.97      556.94     69.08 o 
  -8  17   4        5.65      -34.56     51.98 o 
  -7  17   4      426.24      415.04    129.23 o 
  -6  17   4      592.86      605.61     76.93 o 
  -5  17   4       51.10        8.12     46.07 o 
  -4  17   4     1129.07     1015.72     75.18 o 
  -3  17   4       18.60       -1.21     58.45 o 
  -2  17   4      442.08      531.45     56.62 o 
  -1  17   4      585.64      866.35     95.61 o 
   0  17   4     1765.16     1628.58     82.40 o 
   1  17   4      141.48      165.33     36.43 o 
   2  17   4      298.35      377.51     48.78 o 
   3  17   4      104.68       15.89     43.16 o 
   4  17   4       15.53      -15.00     44.19 o 
   5  17   4      189.11      136.67     55.37 o 
   6  17   4       53.32       12.08     66.16 o 
   7  17   4      192.89      209.41    108.11 o 
  -8  18   4      179.12      210.50     71.42 o 
  -7  18   4      147.05      162.29     66.40 o 
  -6  18   4      263.37      247.06     61.99 o 
  -5  18   4       10.82       36.00     51.29 o 
  -4  18   4      469.60      488.92     68.10 o 
  -3  18   4      430.79      544.54     68.14 o 
  -2  18   4      142.26      170.94     50.48 o 
  -1  18   4       66.31       67.92     41.68 o 
   0  18   4      365.53      415.90     80.66 o 
   1  18   4       25.61      -23.92     30.53 o 
   2  18   4     1829.34     1636.28    104.59 o 
   3  18   4       62.27       35.78     44.20 o 
   4  18   4       53.23       -8.96     42.48 o 
   5  18   4      213.93      128.37     56.67 o 
   6  18   4      130.73        4.93     85.12 o 
  -7  19   4      172.02      122.97     65.21 o 
  -6  19   4      266.62      261.74    121.36 o 
  -5  19   4       29.09      -23.76     46.47 o 
  -4  19   4     1829.20     1682.20     94.27 o 
  -3  19   4      293.09      331.27     59.67 o 
  -2  19   4       12.06      -12.59     41.97 o 
  -1  19   4      217.78      232.27     51.95 o 
   0  19   4     2715.37     3028.58    467.90 o 
   1  19   4      127.45       95.42     46.56 o 
   2  19   4      790.15      822.99     94.68 o 
   3  19   4      328.93      278.26     61.10 o 
   4  19   4       71.59      -46.73     62.61 o 
   5  19   4       32.55      -58.76     77.42 o 
   6  19   4      263.59      610.07    653.12 o 
  -7  20   4        4.11      -53.23     70.25 o 
  -6  20   4        8.06      -14.07     96.54 o 
  -5  20   4      951.85      980.20    222.75 o 
  -4  20   4       30.91       -9.23     61.84 o 
  -3  20   4       27.94        4.56     47.82 o 
  -2  20   4       48.56      -13.38     42.40 o 
  -1  20   4      687.23      819.39    146.19 o 
   0  20   4        1.88      -26.90     46.55 o 
   1  20   4      623.54      761.18    103.26 o 
   2  20   4      169.33      311.26    208.41 o 
   3  20   4       35.41       64.08    103.01 o 
   4  20   4       16.31      -93.96     62.64 o 
   5  20   4       23.39      -11.29     78.82 o 
   6  20   4        0.00      -48.66    129.38 o 
  -7  21   4      153.89      170.28     71.79 o 
  -6  21   4      113.10       38.79    118.35 o 
  -5  21   4      116.06       74.62     86.28 o 
  -4  21   4       84.97       10.78     52.22 o 
  -3  21   4     1571.87     1420.48     90.51 o 
  -2  21   4        5.24      -46.10     47.56 o 
  -1  21   4      381.03      518.50     70.02 o 
   0  21   4       41.95       33.11     51.41 o 
   1  21   4      226.94      238.09     52.27 o 
   2  21   4        0.46      -27.84     56.73 o 
   3  21   4      601.58      830.84    319.05 o 
   4  21   4      255.68      281.55    264.70 o 
   5  21   4       49.65       -4.78    100.70 o 
  -6  22   4      122.79       30.44     57.62 o 
  -5  22   4      169.53      210.03     64.81 o 
  -4  22   4        5.48      -56.58     46.95 o 
  -3  22   4      486.26      516.37     75.97 o 
  -2  22   4      823.59     1135.91    218.21 o 
  -1  22   4      154.21      153.13     84.35 o 
   0  22   4      167.84      170.77     54.80 o 
   1  22   4      535.17      573.97     77.93 o 
   2  22   4        1.66       28.24     63.60 o 
   3  22   4      474.43      667.78    327.31 o 
   4  22   4      443.63      752.53    483.37 o 
  -5  23   4       45.08       34.06     57.99 o 
  -4  23   4      832.08      918.68     94.92 o 
  -3  23   4        5.34      -68.96     47.09 o 
  -2  23   4        1.58      -28.81     61.76 o 
  -1  23   4       15.80      -20.51     61.84 o 
   0  23   4       35.54       53.39     56.08 o 
   1  23   4       27.29       10.46     54.42 o 
   2  23   4      722.32     1072.88    605.32 o 
   3  23   4       20.98       16.50     67.77 o 
   4  23   4      206.39      282.89    260.38 o 
  -5  24   4       48.34       12.00     59.06 o 
  -4  24   4        6.75      -24.47     52.18 o 
  -3  24   4      151.30       92.55     63.16 o 
  -2  24   4     1191.06     1387.99    114.12 o 
  -1  24   4        1.95      -14.34     76.18 o 
   0  24   4      496.09      530.17    100.93 o 
   1  24   4      121.22      100.84     82.27 o 
   2  24   4      174.54      324.34    134.32 o 
   3  24   4      204.42      171.32    152.97 o 
  -4  25   4       36.88      -42.60     57.68 o 
  -3  25   4      178.10      217.88     74.95 o 
  -2  25   4        3.56       29.97     86.13 o 
  -1  25   4      913.52     1062.69    101.44 o 
   0  25   4       50.90      -78.50     74.64 o 
   1  25   4       24.76       13.34     61.31 o 
   2  25   4        2.79      -37.54    113.19 o 
  -2  26   4      139.26      128.64     64.42 o 
  -1  26   4       65.33       11.19    112.34 o 
   0  26   4       11.38      -55.85     77.25 o 
 -11   0   5       23.82       17.43     79.88 o 
  -9   0   5     1104.19     1139.75    118.29 o 
  -7   0   5      493.59      645.80     64.37 o 
  -5   0   5      104.99       44.63     21.07 o 
  -3   0   5     1520.46     1373.24     46.19 o 
  -1   0   5      195.06      214.32     25.14 o 
   1   0   5     1222.33     1175.69     44.74 o 
   3   0   5      828.17      705.13     45.29 o 
   5   0   5      150.74      169.94     60.91 o 
   7   0   5     1228.57     1246.09     81.24 o 
   9   0   5      118.86      106.87     86.51 o 
 -11   1   5      137.41      252.68     71.73 o 
 -10   1   5       14.85        1.99     56.32 o 
  -9   1   5       22.36       22.50     47.52 o 
  -8   1   5      169.62      195.66     34.26 o 
  -7   1   5      564.43      669.27     58.49 o 
  -6   1   5       20.58      -13.13     14.22 o 
  -5   1   5     3644.92     3550.03     78.69 o 
  -4   1   5     1597.72     1776.50     41.11 o 
  -3   1   5     2418.52     2309.30     47.32 o 
  -2   1   5      784.41      652.59     18.85 o 
  -1   1   5     2340.26     2315.32     63.77 o 
   0   1   5      520.50      507.60     15.29 o 
   1   1   5    19137.39    20031.90    345.87 o 
   2   1   5     1489.71     1324.10     41.50 o 
   3   1   5      146.43      160.46     21.81 o 
   4   1   5      751.07      694.54     39.20 o 
   5   1   5      348.21      324.01     32.99 o 
   6   1   5      228.88      177.80     31.46 o 
   7   1   5     1540.60     1478.57     61.55 o 
   8   1   5      304.77      409.59    116.12 o 
   9   1   5        2.74       38.76     60.07 o 
 -11   2   5        7.77       32.79     62.77 o 
 -10   2   5      377.35      566.89     83.03 o 
  -9   2   5      195.47      274.59     62.20 o 
  -8   2   5       98.38       -9.01     31.47 o 
  -7   2   5      147.05       94.94     22.92 o 
  -6   2   5     1316.29     1373.13     38.07 o 
  -5   2   5       23.43       12.81     12.86 o 
  -4   2   5     9809.19     9486.73    204.25 o 
  -3   2   5       99.12      102.62     17.31 o 
  -2   2   5      565.12      588.23     18.26 o 
  -1   2   5       13.25        9.15     10.61 o 
   0   2   5     4507.05     4159.14     73.61 o 
   1   2   5       69.86       98.98     13.61 o 
   2   2   5    15545.53    15804.51    306.49 o 
   3   2   5        2.98      -11.09     15.71 o 
   4   2   5      149.64      151.47     24.62 o 
   5   2   5      647.63      780.61     44.99 o 
   6   2   5      470.18      568.52     43.84 o 
   7   2   5        3.39       13.61     33.55 o 
   8   2   5      265.09      121.75     57.22 o 
   9   2   5      108.13      100.84     58.92 o 
 -11   3   5       34.51       48.29     62.55 o 
 -10   3   5       13.30      -32.64     51.24 o 
  -9   3   5      113.69       36.37     37.56 o 
  -8   3   5      700.60      815.18     78.80 o 
  -7   3   5       97.41      105.17     23.23 o 
  -6   3   5     1393.21     1333.22     44.17 o 
  -5   3   5      277.07      237.71     18.69 o 
  -4   3   5     7654.07     8196.20    146.96 o 
  -3   3   5       39.80       16.46      9.99 o 
  -2   3   5      534.23      477.03     19.40 o 
  -1   3   5      267.37      351.87     22.15 o 
   0   3   5      315.70      320.45     33.68 o 
   1   3   5     2110.11     1938.84     57.12 o 
   2   3   5     2493.15     2406.12     83.26 o 
   3   3   5      575.13      637.81     41.69 o 
   4   3   5     2546.59     2406.53     68.32 o 
   5   3   5        6.63        7.00     21.02 o 
   6   3   5       34.78       29.39     25.28 o 
   7   3   5       47.80       42.12     37.92 o 
   8   3   5      117.30      140.06     47.04 o 
   9   3   5        0.27      -19.75     53.63 o 
 -11   4   5      126.65      190.62     69.25 o 
 -10   4   5      363.73      396.80     75.40 o 
  -9   4   5       53.69       68.55     40.23 o 
  -8   4   5      160.03      113.00     37.26 o 
  -7   4   5      614.48      689.06     41.13 o 
  -6   4   5      107.16       81.80     21.29 o 
  -5   4   5      248.44      271.04     19.70 o 
  -4   4   5     8174.13     8429.00    238.13 o 
  -3   4   5     3285.70     3253.80     68.01 o 
  -2   4   5      690.62      695.59     25.16 o 
  -1   4   5     1020.33      905.68     26.28 o 
   0   4   5     2776.39     2731.91     65.17 o 
   1   4   5     1489.76     1708.37     45.97 o 
   2   4   5      737.90      665.70     25.24 o 
   3   4   5     2178.98     2059.67     58.67 o 
   4   4   5       15.69       17.35     19.02 o 
   5   4   5      302.35      350.14     34.46 o 
   6   4   5       38.88      -13.58     24.63 o 
   7   4   5       40.90      -16.76     33.77 o 
   8   4   5       60.82      -15.33     39.79 o 
   9   4   5      110.76       11.07     58.07 o 
 -10   5   5        5.01      109.04     63.92 o 
  -9   5   5      888.54     1028.56    132.85 o 
  -8   5   5       18.72      -12.35     27.04 o 
  -7   5   5      220.26      151.10     25.76 o 
  -6   5   5      561.78      717.36     55.83 o 
  -5   5   5    14012.86    14426.02    266.97 o 
  -4   5   5      767.42      772.59     33.02 o 
  -3   5   5     6998.15     6910.49    273.46 o 
  -2   5   5     1140.31     1096.98     76.20 o 
  -1   5   5     1490.00     1463.78     85.63 o 
   0   5   5       66.88       75.92     14.55 o 
   1   5   5     3700.66     3464.22     92.76 o 
   2   5   5      326.13      416.19     23.18 o 
   3   5   5       54.77       31.04     17.58 o 
   4   5   5      346.20      372.56     32.36 o 
   5   5   5       82.33      101.72     25.30 o 
   6   5   5      203.27      158.41     31.17 o 
   7   5   5       23.87      -39.24     34.79 o 
   8   5   5       16.40       -5.93     42.57 o 
   9   5   5        0.01       -7.95     60.95 o 
 -10   6   5      510.36      656.08    111.18 o 
  -9   6   5        3.31      -50.91     33.94 o 
  -8   6   5      631.53      700.16     52.30 o 
  -7   6   5      298.80      292.59     35.58 o 
  -6   6   5      841.77      920.32     38.99 o 
  -5   6   5     1051.68     1115.36     54.20 o 
  -4   6   5     2418.05     2181.24     71.66 o 
  -3   6   5      225.41      187.68     15.89 o 
  -2   6   5      762.93      862.65     43.15 o 
  -1   6   5      178.92      161.63     21.21 o 
   0   6   5     1449.70     1338.33     56.56 o 
   1   6   5     7025.92     8027.92    271.77 o 
   2   6   5     2985.61     2808.45    109.76 o 
   3   6   5        7.32       11.95     17.31 o 
   4   6   5      127.26      116.53     32.96 o 
   5   6   5      283.00      268.48     31.89 o 
   6   6   5      347.12      379.13     47.75 o 
   7   6   5       68.57        7.94     37.96 o 
   8   6   5      285.58      287.41     53.18 o 
 -10   7   5       67.43       18.69    127.53 o 
  -9   7   5       11.43        5.56     46.20 o 
  -8   7   5      201.49      336.39     51.79 o 
  -7   7   5      622.85      715.95     57.50 o 
  -6   7   5     1860.80     1780.27     59.45 o 
  -5   7   5     1487.42     1429.91     69.77 o 
  -4   7   5       79.92       67.14     14.75 o 
  -3   7   5       74.60       54.59     24.35 o 
  -2   7   5     2288.88     2061.05     72.92 o 
  -1   7   5       86.70       73.15     18.99 o 
   0   7   5     2738.18     2711.58    217.16 o 
   1   7   5     2125.36     2218.30    121.54 o 
   2   7   5      336.26      328.17     25.73 o 
   3   7   5      149.24      159.40     23.87 o 
   4   7   5     1495.87     1587.03     90.73 o 
   5   7   5       27.03        6.62     22.16 o 
   6   7   5        5.32        6.76     32.74 o 
   7   7   5        4.87       21.18     36.14 o 
   8   7   5       12.17      -13.49     43.02 o 
 -10   8   5      199.28      181.53     54.69 o 
  -9   8   5       57.02       99.72     43.21 o 
  -8   8   5      136.07       73.00     33.70 o 
  -7   8   5      165.95      168.31     37.87 o 
  -6   8   5     1623.96     1549.11     56.10 o 
  -5   8   5       73.80       96.29     22.52 o 
  -4   8   5     2050.32     1863.42     60.55 o 
  -3   8   5      579.95      538.70     37.32 o 
  -2   8   5     1694.67     1785.96    124.67 o 
  -1   8   5      145.76      109.33     30.28 o 
   0   8   5     3255.55     3243.81    174.41 o 
   1   8   5     3064.99     3340.38    183.80 o 
   2   8   5      732.34      681.16     28.64 o 
   3   8   5     3220.76     3107.08     80.74 o 
   4   8   5       15.23      -16.73     19.04 o 
   5   8   5      232.45      280.55     49.02 o 
   6   8   5      934.72     1039.82     71.47 o 
   7   8   5       47.07       93.14     44.07 o 
   8   8   5       33.29       -8.02     42.86 o 
 -10   9   5       10.65       21.76     44.10 o 
  -9   9   5      462.10      633.60     73.34 o 
  -8   9   5        1.11      -49.52     33.01 o 
  -7   9   5      647.12      826.40     82.14 o 
  -6   9   5        0.71       25.52     30.74 o 
  -5   9   5     3113.23     3001.74     94.00 o 
  -4   9   5      197.84      161.68     20.45 o 
  -3   9   5     4928.03     4977.96    334.94 o 
  -2   9   5      952.26     1017.06     94.60 o 
  -1   9   5     2960.38     2825.45    352.39 o 
   0   9   5       33.81       16.60     18.09 o 
   1   9   5     6822.47     6722.90    292.00 o 
   2   9   5     1446.70     1479.47     48.00 o 
   3   9   5      440.36      489.23     35.10 o 
   4   9   5      452.96      441.92     41.19 o 
   5   9   5      505.49      544.01     51.35 o 
   6   9   5       73.19       47.65     36.48 o 
   7   9   5      610.92      564.27     91.27 o 
   8   9   5       91.46       61.90     47.15 o 
 -10  10   5       90.35      108.24     49.32 o 
  -9  10   5       40.97       15.93     33.76 o 
  -8  10   5        2.23      -33.99     36.82 o 
  -7  10   5      760.45     1048.05     69.59 o 
  -6  10   5     2052.46     1932.24    109.13 o 
  -5  10   5        0.36       -0.93     24.09 o 
  -4  10   5     2357.78     2440.76    326.02 o 
  -3  10   5       61.87      100.23     29.70 o 
  -2  10   5      133.18      164.52     30.24 o 
  -1  10   5     3346.59     3372.75    457.03 o 
   0  10   5     4940.33     5188.88    433.10 o 
   1  10   5      331.32      457.95     32.12 o 
   2  10   5       35.76       14.84     17.42 o 
   3  10   5     1166.11     1129.27     45.00 o 
   4  10   5       73.89       43.29     23.60 o 
   5  10   5      414.30      552.43     53.73 o 
   6  10   5        5.37      -21.57     34.16 o 
   7  10   5      175.95      194.48     49.43 o 
   8  10   5        4.71      -51.95     41.19 o 
 -10  11   5        0.25      -28.41     47.68 o 
  -9  11   5       45.00      106.31     62.93 o 
  -8  11   5      550.91      702.23     66.53 o 
  -7  11   5        0.15        4.24     33.09 o 
  -6  11   5      857.15      795.17     58.80 o 
  -5  11   5      312.50      310.70     41.60 o 
  -4  11   5      221.73      273.08     41.91 o 
  -3  11   5     1829.98     1691.34    125.89 o 
  -2  11   5     4172.65     4129.15    297.97 o 
  -1  11   5      729.47      809.58     88.98 o 
   0  11   5      522.88      702.58    120.05 o 
   1  11   5     1100.59      961.66     55.91 o 
   2  11   5     2267.76     2235.88    152.32 o 
   3  11   5        4.00      -22.07     24.31 o 
   4  11   5      959.98      975.12     48.16 o 
   5  11   5        0.60      -25.32     30.53 o 
   6  11   5       16.80       12.42     39.06 o 
   7  11   5        6.97       24.02     51.57 o 
   8  11   5      365.47      391.10    147.61 o 
  -9  12   5        1.28      -12.56     41.08 o 
  -8  12   5       39.01       28.75     42.56 o 
  -7  12   5      189.13      194.22     45.18 o 
  -6  12   5       30.02       31.83     32.50 o 
  -5  12   5      490.78      423.13     53.59 o 
  -4  12   5     1776.77     1694.38    119.52 o 
  -3  12   5      735.95      793.63     49.99 o 
  -2  12   5      110.27       90.09     30.87 o 
  -1  12   5      364.99      384.41     43.97 o 
   0  12   5     2486.74     2291.09    242.66 o 
   1  12   5      524.43      618.72     40.60 o 
   2  12   5     1817.31     1796.01     68.22 o 
   3  12   5       94.23       89.32     31.96 o 
   4  12   5      249.58      224.64     33.20 o 
   5  12   5      129.25       84.82     35.89 o 
   6  12   5      323.66      332.65     52.66 o 
   7  12   5       44.77       17.10     40.97 o 
   8  12   5      176.66       96.39     63.02 o 
  -9  13   5      112.02      111.78     48.92 o 
  -8  13   5      523.09      589.21     67.09 o 
  -7  13   5      955.37      977.46     72.55 o 
  -6  13   5       17.61      -45.47     30.32 o 
  -5  13   5      751.52      842.54     71.21 o 
  -4  13   5      280.04      370.53     98.23 o 
  -3  13   5     2293.48     2256.16     78.31 o 
  -2  13   5     2112.31     1960.08    108.62 o 
  -1  13   5     1367.73     1290.16     91.44 o 
   0  13   5      336.80      367.58     44.80 o 
   1  13   5     1337.59     1193.99     72.89 o 
   2  13   5      369.66      373.35     42.67 o 
   3  13   5      562.18      718.23     53.09 o 
   4  13   5       60.35       75.38     44.41 o 
   5  13   5      412.64      445.48     54.24 o 
   6  13   5       10.09      -25.40     35.23 o 
   7  13   5       97.21      142.83     50.83 o 
  -9  14   5       67.59       54.38     49.16 o 
  -8  14   5        4.81       17.48     41.28 o 
  -7  14   5     1287.27     1367.99     88.38 o 
  -6  14   5       50.47       32.15     41.44 o 
  -5  14   5      645.73      665.35     67.16 o 
  -4  14   5       31.50       14.93     32.98 o 
  -3  14   5      722.22      765.34     62.05 o 
  -2  14   5      256.18      338.67     65.14 o 
  -1  14   5     3897.32     3811.36    572.30 o 
   0  14   5      850.52      905.95     64.30 o 
   1  14   5      510.23      482.10     43.97 o 
   2  14   5      323.84      312.35     39.03 o 
   3  14   5      959.73     1045.31     63.78 o 
   4  14   5       21.98      -27.28     37.31 o 
   5  14   5      816.80      840.96     69.23 o 
   6  14   5       57.32      -16.77     39.63 o 
   7  14   5      134.38       81.77     58.29 o 
  -9  15   5      206.06      191.10     63.62 o 
  -8  15   5      328.41      358.72     59.62 o 
  -7  15   5        3.89      -12.84     45.94 o 
  -6  15   5      468.09      409.67     63.45 o 
  -5  15   5      414.00      496.72     64.16 o 
  -4  15   5       24.50       35.14     45.49 o 
  -3  15   5     1615.83     1455.98    170.45 o 
  -2  15   5     1828.98     1865.96    102.42 o 
  -1  15   5      840.49      908.38     82.04 o 
   0  15   5       10.62       -1.98     33.03 o 
   1  15   5      789.62      828.64     64.75 o 
   2  15   5     1009.52     1020.35     64.35 o 
   3  15   5      209.40      180.83     38.02 o 
   4  15   5      195.63      161.37     54.09 o 
   5  15   5      201.17      232.90     56.46 o 
   6  15   5       20.26       -9.96     37.78 o 
   7  15   5       33.33       56.64     50.25 o 
  -8  16   5      141.21      126.18     61.37 o 
  -7  16   5       41.75      -65.38     48.89 o 
  -6  16   5      263.10      255.15     59.75 o 
  -5  16   5     1237.51     1087.69     79.86 o 
  -4  16   5     1329.38     1213.81     77.32 o 
  -3  16   5      192.65      161.56     68.47 o 
  -2  16   5      380.14      401.66     40.19 o 
  -1  16   5        0.28      -20.71     32.20 o 
   0  16   5     1206.88     1188.48    158.53 o 
   1  16   5     1188.96     1125.25     57.23 o 
   2  16   5      847.12      964.73    116.09 o 
   3  16   5       16.80       46.26     34.85 o 
   4  16   5       30.64      -30.73     45.24 o 
   5  16   5      194.10      132.49     73.87 o 
   6  16   5      603.07      748.04     88.81 o 
   7  16   5       71.63       15.67     59.01 o 
  -8  17   5      226.84      242.23     75.30 o 
  -7  17   5       17.51       27.79     52.03 o 
  -6  17   5      488.35      534.19    114.88 o 
  -5  17   5       65.35       12.11     80.27 o 
  -4  17   5        2.02       -0.22     41.00 o 
  -3  17   5        2.16      -15.57     37.11 o 
  -2  17   5     1180.36     1170.54     70.45 o 
  -1  17   5        5.25      -26.96     36.08 o 
   0  17   5       32.78       45.77     41.17 o 
   1  17   5      720.61      863.53     61.31 o 
   2  17   5       11.85      -44.09     29.39 o 
   3  17   5     1346.07     1274.83     85.13 o 
   4  17   5       95.27       43.84     54.90 o 
   5  17   5      117.99      101.60     54.01 o 
   6  17   5       42.36       24.18     57.16 o 
  -8  18   5      176.35      183.90     69.44 o 
  -7  18   5      815.42      899.45    124.06 o 
  -6  18   5      145.03       66.62     53.99 o 
  -5  18   5        1.90      -36.81     39.94 o 
  -4  18   5      132.50      136.11     49.14 o 
  -3  18   5     1650.48     1576.96     86.90 o 
  -2  18   5       18.62        3.02     45.34 o 
  -1  18   5      299.60      374.91     55.18 o 
   0  18   5       30.64        0.60     40.82 o 
   1  18   5     1397.41     1278.76     64.32 o 
   2  18   5       10.35      -45.49     30.32 o 
   3  18   5      705.18      731.85     81.29 o 
   4  18   5      288.35      186.95     56.83 o 
   5  18   5       28.78       11.06     50.21 o 
   6  18   5        7.46      -70.46     57.61 o 
  -7  19   5       10.78      -22.43     51.08 o 
  -6  19   5      315.54      267.72     69.91 o 
  -5  19   5      898.48      896.20     86.34 o 
  -4  19   5       79.28       30.76     49.81 o 
  -3  19   5       28.42       55.10     46.31 o 
  -2  19   5      388.28      376.23     60.14 o 
  -1  19   5      442.52      442.73     85.13 o 
   0  19   5      980.27     1080.20     84.39 o 
   1  19   5      700.09      788.13     62.47 o 
   2  19   5       17.44        8.60     37.08 o 
   3  19   5       26.54       81.77     53.49 o 
   4  19   5        1.76      -34.58     48.65 o 
   5  19   5      313.92      335.72     75.17 o 
  -7  20   5       43.99      -74.32     56.53 o 
  -6  20   5      652.67      666.31     86.51 o 
  -5  20   5       56.48        5.57     54.94 o 
  -4  20   5      938.44     1210.12     96.00 o 
  -3  20   5      570.98      720.52    149.12 o 
  -2  20   5       66.86       73.96     69.39 o 
  -1  20   5        8.91      -27.48     48.81 o 
   0  20   5     1712.31     1634.10    126.30 o 
   1  20   5      988.48     1044.28     72.11 o 
   2  20   5      174.29      131.48     52.20 o 
   3  20   5      174.15       81.12    128.22 o 
   4  20   5        1.06      -71.95     47.97 o 
   5  20   5       30.73      -53.14     55.44 o 
  -6  21   5      126.76      136.76     61.30 o 
  -5  21   5       24.27      -60.37     47.32 o 
  -4  21   5      241.46      146.27     62.18 o 
  -3  21   5       68.04       90.35     50.48 o 
  -2  21   5      747.78      843.93     82.66 o 
  -1  21   5      222.24      152.77     56.72 o 
   0  21   5        5.71       32.07     49.68 o 
   1  21   5        0.52      -15.87     40.01 o 
   2  21   5     1051.22     1115.08    144.64 o 
   3  21   5       21.38      -19.74     64.00 o 
   4  21   5      266.66      113.96     88.52 o 
   5  21   5       13.81     -101.32     67.55 o 
  -6  22   5        1.28      -72.35     63.92 o 
  -5  22   5       53.45      -32.62     52.96 o 
  -4  22   5      632.47      693.41     86.09 o 
  -3  22   5      283.85      309.25    129.69 o 
  -2  22   5       35.69       19.73     50.64 o 
  -1  22   5     1087.96     1249.40    141.40 o 
   0  22   5       34.39      -50.39     54.62 o 
   1  22   5       83.27       27.38     46.71 o 
   2  22   5      487.52      753.38    432.10 o 
   3  22   5      279.30      542.50    589.77 o 
   4  22   5       22.75       13.04     90.76 o 
  -5  23   5      357.87      344.21    101.47 o 
  -4  23   5       20.55      -83.49     55.66 o 
  -3  23   5      104.71       88.38     54.90 o 
  -2  23   5       82.84       55.51     53.90 o 
  -1  23   5       42.17       -2.62     73.25 o 
   0  23   5       24.97      -79.78     56.03 o 
   1  23   5      719.30     1085.01    308.76 o 
   2  23   5       39.23      -16.18     92.45 o 
   3  23   5        0.34       80.50    113.88 o 
  -4  24   5      106.50       52.19     60.32 o 
  -3  24   5      308.88      280.22    107.33 o 
  -2  24   5       18.45      -76.39     50.92 o 
  -1  24   5      270.76      294.39    105.02 o 
   0  24   5       37.36       70.01     48.50 o 
   1  24   5       53.06       77.28     72.06 o 
   2  24   5      152.36       54.66    130.31 o 
  -3  25   5       15.60       20.67     61.38 o 
  -2  25   5      544.18      552.38    143.42 o 
  -1  25   5       19.46       54.99     54.99 o 
   0  25   5      433.70      341.00    123.37 o 
   1  25   5       25.13       26.54     72.57 o 
 -10   0   6        0.44       -1.70     77.41 o 
  -8   0   6     1741.01     1807.36     97.20 o 
  -6   0   6      178.05      121.69     27.20 o 
  -4   0   6     6858.19     6912.98    172.44 o 
  -2   0   6      976.87      840.35     31.38 o 
   0   0   6     1486.06     1457.23     77.72 o 
   2   0   6    23283.56    23496.60    635.87 o 
   4   0   6      779.17      879.21     66.02 o 
   6   0   6      265.66      352.02     58.83 o 
   8   0   6      285.96      355.00    105.02 o 
 -11   1   6        5.60      -75.45     50.30 o 
 -10   1   6      107.15      148.68     62.48 o 
  -9   1   6      254.18      345.79     72.57 o 
  -8   1   6      738.41      744.80     89.79 o 
  -7   1   6      525.64      602.89     37.52 o 
  -6   1   6      717.00      781.65     34.41 o 
  -5   1   6       83.53       75.79     16.26 o 
  -4   1   6     3416.32     3410.17     67.35 o 
  -3   1   6     3100.26     3034.97     59.73 o 
  -2   1   6      515.93      486.59     30.73 o 
  -1   1   6     1059.77     1121.07     30.20 o 
   0   1   6     1686.19     1610.89     34.62 o 
   1   1   6      528.16      477.49     23.79 o 
   2   1   6    21715.78    22544.10    432.02 o 
   3   1   6     2092.73     1951.35     58.49 o 
   4   1   6       41.35       34.62     22.48 o 
   5   1   6        6.59      -30.73     20.49 o 
   6   1   6      386.96      390.99     40.83 o 
   7   1   6      188.41      175.59     36.67 o 
   8   1   6      218.66      262.68     67.09 o 
 -11   2   6      119.02      159.04     71.69 o 
 -10   2   6      135.64       65.70     81.50 o 
  -9   2   6      275.86      345.71    104.71 o 
  -8   2   6      108.25       37.33     28.18 o 
  -7   2   6       75.22       73.48     21.96 o 
  -6   2   6      864.80      836.94     33.94 o 
  -5   2   6     3497.28     3449.69     69.66 o 
  -4   2   6      314.46      325.04     21.05 o 
  -3   2   6      512.42      555.75     21.51 o 
  -2   2   6      341.20      392.55     19.03 o 
  -1   2   6      697.75      635.94     27.65 o 
   0   2   6       42.62       39.66     11.15 o 
   1   2   6     6463.29     6725.52    125.79 o 
   2   2   6     3905.93     3865.02     90.90 o 
   3   2   6       74.07       60.49     20.93 o 
   4   2   6      171.18      163.63     25.80 o 
   5   2   6      311.50      375.00     37.18 o 
   6   2   6        4.38       17.85     26.89 o 
   7   2   6      985.65     1114.49    138.08 o 
   8   2   6       26.68       17.30     52.44 o 
 -11   3   6       25.06      -34.40     56.54 o 
 -10   3   6       76.38      127.71     63.77 o 
  -9   3   6      414.96      519.56    112.16 o 
  -8   3   6      313.21      370.20     41.21 o 
  -7   3   6      885.74      865.13     46.54 o 
  -6   3   6      247.00      247.16     26.50 o 
  -5   3   6      226.74      210.26     19.81 o 
  -4   3   6       70.12      101.56     15.08 o 
  -3   3   6    12756.97    13199.20    381.97 o 
  -2   3   6       55.59       49.51     11.64 o 
  -1   3   6      326.44      408.53     26.03 o 
   0   3   6     3650.75     3773.84     86.05 o 
   1   3   6      134.10       95.91     14.20 o 
   2   3   6     3007.96     2889.59     70.26 o 
   3   3   6     5911.45     5881.48    153.26 o 
   4   3   6      382.10      359.74     32.41 o 
   5   3   6      238.34      234.94     32.36 o 
   6   3   6     1708.01     1680.92     64.34 o 
   7   3   6       31.70       28.49     36.92 o 
   8   3   6        3.94        6.52     41.72 o 
 -10   4   6       54.22       41.96     54.22 o 
  -9   4   6      115.04       80.71     40.47 o 
  -8   4   6     1179.17     1066.86     62.74 o 
  -7   4   6        2.47      -29.20     19.47 o 
  -6   4   6      453.13      479.07     41.61 o 
  -5   4   6     2571.41     2477.90     65.42 o 
  -4   4   6     2824.29     2793.02    129.44 o 
  -3   4   6       39.03       30.44     13.07 o 
  -2   4   6     3572.23     3435.51    160.28 o 
  -1   4   6      403.75      403.85     25.94 o 
   0   4   6      647.88      732.97     28.67 o 
   1   4   6      195.04      152.27     16.02 o 
   2   4   6      382.97      371.93     34.99 o 
   3   4   6       16.07       17.73     19.30 o 
   4   4   6      100.33       93.92     24.23 o 
   5   4   6       87.43       58.42     25.39 o 
   6   4   6      100.27       56.71     29.46 o 
   7   4   6      219.88      209.85     47.30 o 
   8   4   6       31.56       67.15     44.25 o 
 -10   5   6      345.20      488.66     80.01 o 
  -9   5   6       12.89      -12.98     34.84 o 
  -8   5   6      129.56      127.26     34.65 o 
  -7   5   6       22.89        3.18     21.28 o 
  -6   5   6      824.67      847.89     39.78 o 
  -5   5   6        4.97       16.89     14.17 o 
  -4   5   6     3737.48     3475.86     80.96 o 
  -3   5   6      807.50      870.14     34.16 o 
  -2   5   6      475.36      539.90     28.27 o 
  -1   5   6      138.92      239.47     22.55 o 
   0   5   6      997.39      929.91     33.79 o 
   1   5   6       26.15       40.22     13.56 o 
   2   5   6        7.94        8.89     13.64 o 
   3   5   6       34.35       -3.24     18.34 o 
   4   5   6        6.08      -19.32     18.91 o 
   5   5   6        2.12      -22.72     22.54 o 
   6   5   6       23.81       35.63     28.74 o 
   7   5   6        1.17      -32.13     36.37 o 
   8   5   6        1.85      -22.64     39.98 o 
 -10   6   6       29.79      -11.55     40.29 o 
  -9   6   6       36.14       64.01     40.87 o 
  -8   6   6     1399.72     1459.34     62.47 o 
  -7   6   6        2.50      -23.63     21.61 o 
  -6   6   6       14.58       -5.28     18.90 o 
  -5   6   6     4761.40     4796.37    125.09 o 
  -4   6   6        4.96      -16.03     11.75 o 
  -3   6   6      745.78      822.61     30.06 o 
  -2   6   6     7761.92     8537.96    517.16 o 
  -1   6   6     4818.60     4906.01    320.24 o 
   0   6   6       52.63       41.41     15.59 o 
   1   6   6     2866.00     2866.11    115.99 o 
   2   6   6      618.21      591.14     27.84 o 
   3   6   6        4.27        6.95     17.81 o 
   4   6   6      439.01      504.10     38.25 o 
   5   6   6      129.61      100.09     27.50 o 
   6   6   6      255.97      173.41     42.26 o 
   7   6   6      200.69      243.07     49.79 o 
   8   6   6        4.84       -9.02     44.67 o 
 -10   7   6        0.01      -15.54     43.08 o 
  -9   7   6      220.07      305.04     77.86 o 
  -8   7   6        6.52      -13.68     27.92 o 
  -7   7   6      297.07      353.23     39.07 o 
  -6   7   6      351.92      451.85     35.41 o 
  -5   7   6       91.42       61.61     19.75 o 
  -4   7   6       89.07       76.41     14.77 o 
  -3   7   6      777.54      652.84     51.17 o 
  -2   7   6       76.25      102.27     17.39 o 
  -1   7   6     1844.87     2061.02    175.49 o 
   0   7   6     2329.90     2236.05    125.10 o 
   1   7   6     1187.38     1131.32     44.23 o 
   2   7   6      480.91      471.68     26.49 o 
   3   7   6     2270.54     2167.08     63.96 o 
   4   7   6      138.52      143.04     52.26 o 
   5   7   6      366.32      457.33     47.58 o 
   6   7   6       77.87        5.64     36.92 o 
   7   7   6      294.43      267.18     53.18 o 
   8   7   6       10.63       -4.28     44.45 o 
 -10   8   6        1.44      -60.76     40.52 o 
  -9   8   6       73.27       61.83     42.28 o 
  -8   8   6        4.12      -30.56     41.60 o 
  -7   8   6        1.61       -7.27     22.09 o 
  -6   8   6     1195.66     1123.82     44.09 o 
  -5   8   6      969.29      901.51     37.69 o 
  -4   8   6       68.26       49.21     18.66 o 
  -3   8   6      720.77      724.68     50.42 o 
  -2   8   6      468.47      510.96     59.21 o 
  -1   8   6     2776.78     2820.65    196.76 o 
   0   8   6      414.32      492.08     37.15 o 
   1   8   6       90.61       95.43     19.94 o 
   2   8   6     1100.34     1107.11     36.46 o 
   3   8   6       64.59       27.40     21.55 o 
   4   8   6      740.13      833.97     58.94 o 
   5   8   6       16.56      -33.97     22.65 o 
   6   8   6       26.57       20.44     36.83 o 
   7   8   6        2.55       -0.04     41.83 o 
   8   8   6       88.29       97.67     51.12 o 
 -10   9   6      167.32      206.14     54.29 o 
  -9   9   6      175.49      185.54     43.46 o 
  -8   9   6       13.13        5.75     31.30 o 
  -7   9   6      621.93      696.11     56.38 o 
  -6   9   6     3620.16     3469.29     97.78 o 
  -5   9   6      185.29      211.55     29.84 o 
  -4   9   6     1459.19     1378.94     45.76 o 
  -3   9   6        9.02       -1.54     15.50 o 
  -2   9   6       72.79      104.74     19.76 o 
  -1   9   6      702.31      745.99     39.40 o 
   0   9   6     6890.89     7179.73    339.44 o 
   1   9   6      224.57      265.30     26.78 o 
   2   9   6      330.51      326.77     30.09 o 
   3   9   6       26.64       11.33     21.28 o 
   4   9   6        5.13       21.68     22.45 o 
   5   9   6      117.86       65.42     34.36 o 
   6   9   6      824.56      805.43     91.23 o 
   7   9   6      161.24      191.75     51.02 o 
   8   9   6        5.05        0.71     43.97 o 
 -10  10   6        0.20      -31.82     45.81 o 
  -9  10   6       21.91       33.21     37.39 o 
  -8  10   6      595.32      887.17     62.17 o 
  -7  10   6     1920.56     1874.04     71.34 o 
  -6  10   6      377.86      386.24     45.17 o 
  -5  10   6     1685.12     1720.50     69.62 o 
  -4  10   6       84.67       45.71     31.02 o 
  -3  10   6        5.76        2.85     19.60 o 
  -2  10   6     3655.25     3610.76    206.98 o 
  -1  10   6     1689.30     1842.89    189.04 o 
   0  10   6     1203.75     1116.44     72.76 o 
   1  10   6     1036.74     1129.67     43.72 o 
   2  10   6     1469.21     1392.83     76.91 o 
   3  10   6      317.36      421.07     36.59 o 
   4  10   6     1486.37     1400.99     59.73 o 
   5  10   6      261.17      248.50     44.58 o 
   6  10   6      133.12      154.80     44.80 o 
   7  10   6        4.90      -45.12     42.15 o 
   8  10   6      138.61      101.04     50.33 o 
 -10  11   6       33.00       64.04     49.43 o 
  -9  11   6      179.68      216.61     45.81 o 
  -8  11   6        0.11       -5.84     31.19 o 
  -7  11   6     1195.04     1200.49     67.71 o 
  -6  11   6      172.95      133.07     37.80 o 
  -5  11   6      592.04      691.79     62.37 o 
  -4  11   6      927.19      842.45     55.94 o 
  -3  11   6     1913.13     1774.17    110.59 o 
  -2  11   6       25.82       28.42     26.51 o 
  -1  11   6     1553.48     1723.58    130.65 o 
   0  11   6       95.21       53.58     25.47 o 
   1  11   6     2611.36     2620.30    124.94 o 
   2  11   6     1241.44     1091.53     53.02 o 
   3  11   6     1143.88     1097.08     65.31 o 
   4  11   6        0.36      -10.72     24.15 o 
   5  11   6      177.83      199.82     43.40 o 
   6  11   6        0.40       -7.73     39.90 o 
   7  11   6      246.55      201.34     53.24 o 
  -9  12   6       45.23       32.61     37.85 o 
  -8  12   6       46.89      100.48     43.69 o 
  -7  12   6      250.23      299.14     49.18 o 
  -6  12   6      203.33      188.42     40.35 o 
  -5  12   6     3051.13     2669.23    387.32 o 
  -4  12   6      761.68      785.04     84.67 o 
  -3  12   6     1110.08     1119.97    109.60 o 
  -2  12   6      632.98      634.17     38.71 o 
  -1  12   6      371.18      370.91     38.20 o 
   0  12   6        7.53      -20.22     21.49 o 
   1  12   6     2869.44     2936.02    147.74 o 
   2  12   6       83.40      101.06     30.55 o 
   3  12   6      248.25      289.76     46.82 o 
   4  12   6       83.46       66.36     27.15 o 
   5  12   6      741.52      830.30     66.33 o 
   6  12   6       12.25       72.79     42.46 o 
   7  12   6      195.79      235.11     53.69 o 
  -9  13   6      123.20       72.93     41.27 o 
  -8  13   6        8.13       -2.47     42.74 o 
  -7  13   6      224.92      317.59     53.75 o 
  -6  13   6      337.06      527.94    144.95 o 
  -5  13   6      511.69      508.06     61.60 o 
  -4  13   6      636.44      732.84     92.69 o 
  -3  13   6      991.42      912.17     46.46 o 
  -2  13   6       72.15       84.80     25.82 o 
  -1  13   6      925.90      964.63     59.30 o 
   0  13   6     2105.70     2020.92    185.23 o 
   1  13   6      403.73      531.25     40.45 o 
   2  13   6     1073.47      970.41     61.54 o 
   3  13   6      335.99      373.68     44.92 o 
   4  13   6      376.46      402.47     60.72 o 
   5  13   6        1.86       -4.36     36.30 o 
   6  13   6      967.97     1134.41     81.81 o 
   7  13   6        4.67      -29.87     43.83 o 
  -9  14   6        1.78      -31.75     46.88 o 
  -8  14   6      686.41      758.61     83.91 o 
  -7  14   6       62.58       36.62     50.43 o 
  -6  14   6      282.30      291.41     57.98 o 
  -5  14   6       78.00       69.98     43.00 o 
  -4  14   6     1382.68     1319.47    182.43 o 
  -3  14   6      272.65      289.18     49.73 o 
  -2  14   6     5217.18     4975.54    340.20 o 
  -1  14   6      219.28      206.72     41.96 o 
   0  14   6        2.19      -15.97     23.56 o 
   1  14   6      612.71      641.05     47.48 o 
   2  14   6      367.08      471.06     46.85 o 
   3  14   6      115.59      108.57     48.30 o 
   4  14   6      581.50      765.21     80.14 o 
   5  14   6       55.00       15.31     46.48 o 
   6  14   6       25.76       18.51     66.48 o 
   7  14   6       21.59      -17.53     47.07 o 
  -9  15   6      139.13      181.97     57.65 o 
  -8  15   6      494.62      516.42    142.95 o 
  -7  15   6       68.05       94.11     55.12 o 
  -6  15   6      237.82      183.57     56.79 o 
  -5  15   6      101.11       41.63     46.61 o 
  -4  15   6        6.77        8.93     42.56 o 
  -3  15   6      183.00      175.02     42.82 o 
  -2  15   6      459.55      598.04     47.40 o 
  -1  15   6      486.99      466.02     56.28 o 
   0  15   6      464.45      427.96     52.94 o 
   1  15   6        1.41        9.26     31.02 o 
   2  15   6       27.20      -22.55     28.94 o 
   3  15   6       56.30       94.00     36.27 o 
   4  15   6       27.75       28.65     43.66 o 
   5  15   6       35.58      -18.40     48.92 o 
   6  15   6      464.42      394.27     59.82 o 
  -8  16   6       58.32      121.52     61.77 o 
  -7  16   6       16.84      -31.11     61.30 o 
  -6  16   6      155.29      141.01     53.42 o 
  -5  16   6      198.22      246.65     56.68 o 
  -4  16   6      522.95      560.85    147.35 o 
  -3  16   6      325.83      278.20     52.28 o 
  -2  16   6     1137.40     1054.51     55.88 o 
  -1  16   6      315.56      356.85     53.86 o 
   0  16   6       16.77      -29.83     32.34 o 
   1  16   6      725.00      789.28     58.66 o 
   2  16   6       59.46       68.06     33.97 o 
   3  16   6      212.75      134.60     38.02 o 
   4  16   6       18.65      -57.05     43.38 o 
   5  16   6      534.33      487.60     75.51 o 
   6  16   6       48.96       90.51     57.44 o 
  -8  17   6       46.27       11.70     62.09 o 
  -7  17   6      848.93      936.13     95.42 o 
  -6  17   6      484.00      463.08    126.37 o 
  -5  17   6      359.15      289.13     58.66 o 
  -4  17   6      937.52     1012.58     77.34 o 
  -3  17   6      368.68      429.83    118.12 o 
  -2  17   6      187.82      274.34     40.25 o 
  -1  17   6     2209.42     2291.22    207.73 o 
   0  17   6     1065.43     1181.35     77.96 o 
   1  17   6     1028.29     1124.90     76.39 o 
   2  17   6      431.12      422.19     49.58 o 
   3  17   6      268.07      172.03     52.23 o 
   4  17   6        3.02      -19.38     44.32 o 
   5  17   6      148.92      116.25     56.46 o 
   6  17   6       19.36       -9.10     57.67 o 
  -8  18   6      264.32      253.71     77.49 o 
  -7  18   6       78.52       22.11     62.92 o 
  -6  18   6      133.32      226.06     63.23 o 
  -5  18   6       88.82      144.55     52.67 o 
  -4  18   6       72.48       68.72     81.27 o 
  -3  18   6      109.99      143.96     49.11 o 
  -2  18   6     1165.57     1103.41     78.86 o 
  -1  18   6        2.98      -42.82     37.37 o 
   0  18   6      564.37      615.04     65.65 o 
   1  18   6       49.30       17.17     31.92 o 
   2  18   6      153.54       99.55     38.72 o 
   3  18   6       20.26      -59.26     42.13 o 
   4  18   6      173.91      112.33    103.86 o 
   5  18   6        4.57       16.83     50.58 o 
  -7  19   6       12.55      -27.74     56.82 o 
  -6  19   6      365.65      373.60    160.30 o 
  -5  19   6        0.25        6.82     65.39 o 
  -4  19   6      450.11      586.53     73.63 o 
  -3  19   6      739.69      919.69    167.16 o 
  -2  19   6       18.25        8.38     39.68 o 
  -1  19   6       89.56       71.90     45.79 o 
   0  19   6      732.36      848.86    161.84 o 
   1  19   6        0.35      -14.25     33.66 o 
   2  19   6        3.56        2.60     34.43 o 
   3  19   6        1.02      -49.27     49.01 o 
   4  19   6       21.37       36.11     53.12 o 
   5  19   6       12.12       -5.36     54.10 o 
  -7  20   6      270.05      181.17     71.73 o 
  -6  20   6       48.08      -39.14     55.18 o 
  -5  20   6      729.47      883.76     97.84 o 
  -4  20   6      179.19      173.89     55.93 o 
  -3  20   6        1.86       47.09     47.56 o 
  -2  20   6       21.21       39.24     45.47 o 
  -1  20   6      682.32      706.12    114.43 o 
   0  20   6       83.36       51.91     40.70 o 
   1  20   6     1003.32      987.84     70.26 o 
   2  20   6      535.88      520.41     76.27 o 
   3  20   6       73.98       70.03     56.55 o 
   4  20   6       39.18       46.09     67.16 o 
  -6  21   6       70.04       67.53     61.69 o 
  -5  21   6        6.03      -27.26     55.83 o 
  -4  21   6        1.57       40.15     52.91 o 
  -3  21   6     1189.26     1155.86    106.48 o 
  -2  21   6      179.05      118.94     55.94 o 
  -1  21   6        3.64      -66.01     67.39 o 
   0  21   6      124.48       63.90     53.04 o 
   1  21   6       36.77       58.94     41.03 o 
   2  21   6        9.44       24.32     50.17 o 
   3  21   6      798.33      776.06    159.91 o 
   4  21   6      208.95       66.43     59.45 o 
  -6  22   6        1.44      -14.82     56.35 o 
  -5  22   6      192.11      223.67     90.75 o 
  -4  22   6      299.33      278.60     65.54 o 
  -3  22   6       35.56       79.83     57.16 o 
  -2  22   6      589.14      629.51     76.16 o 
  -1  22   6      372.61      368.55     98.85 o 
   0  22   6      323.51      386.88     72.83 o 
   1  22   6      127.42      126.86     63.92 o 
   2  22   6      204.01      199.94     62.92 o 
   3  22   6       70.78       11.54     55.78 o 
  -5  23   6        8.70      -34.01     53.05 o 
  -4  23   6      246.69      378.78     70.33 o 
  -3  23   6        1.61      -73.78     49.19 o 
  -2  23   6      286.51      220.64     67.03 o 
  -1  23   6       13.06        6.63     71.24 o 
   0  23   6      461.53      758.02    285.86 o 
   1  23   6       38.23       56.84     68.28 o 
   2  23   6      434.00      755.71    870.11 o 
   3  23   6       20.19      -67.86     85.28 o 
  -4  24   6      177.74       65.08     72.40 o 
  -3  24   6        9.15      -47.64     54.17 o 
  -2  24   6      188.15      218.69     64.94 o 
  -1  24   6       55.35       23.01     55.20 o 
   0  24   6       25.88       46.69     58.27 o 
   1  24   6      171.09      240.29    187.29 o 
   2  24   6      299.57      648.62    517.68 o 
  -2  25   6      113.45      111.62     65.85 o 
  -1  25   6      319.40      409.30     78.84 o 
   0  25   6       28.01       -4.74     57.81 o 
 -11   0   7        0.49      -12.03     78.49 o 
  -9   0   7      283.20      248.26    136.09 o 
  -7   0   7      219.31      181.64     64.15 o 
  -5   0   7     1465.79     1272.86     52.26 o 
  -3   0   7     4550.88     4240.82    138.41 o 
  -1   0   7    12676.12    13392.98    386.79 o 
   1   0   7       18.00       24.16     19.62 o 
   3   0   7     4960.82     4986.46    164.77 o 
   5   0   7      643.49      834.17     72.82 o 
   7   0   7      452.47      612.41     73.94 o 
 -11   1   7       91.50      137.44     72.59 o 
 -10   1   7      123.27      111.36     59.32 o 
  -9   1   7      293.34      422.71     55.68 o 
  -8   1   7      785.75      881.38     89.61 o 
  -7   1   7      358.93      315.91     30.85 o 
  -6   1   7       62.92       24.05     16.68 o 
  -5   1   7     2597.88     2552.55     57.03 o 
  -4   1   7      584.17      587.79     25.53 o 
  -3   1   7     1650.94     1664.52     39.28 o 
  -2   1   7     1011.14      835.19     34.48 o 
  -1   1   7     1687.69     1555.60     77.04 o 
   0   1   7      263.98      269.76     27.11 o 
   1   1   7      234.11      245.55     25.92 o 
   2   1   7     3021.54     2901.52     73.84 o 
   3   1   7       25.73       12.29     20.75 o 
   4   1   7      190.88      121.87     29.27 o 
   5   1   7      474.51      445.40     41.70 o 
   6   1   7        0.78       -2.74     29.41 o 
   7   1   7       41.42       77.55     34.30 o 
   8   1   7      136.06      131.08     64.59 o 
 -11   2   7       23.91      101.71     61.53 o 
 -10   2   7       82.04      145.39     83.89 o 
  -9   2   7        0.96      -12.53     35.17 o 
  -8   2   7      108.88       64.06     30.99 o 
  -7   2   7      181.22      185.10     27.14 o 
  -6   2   7     1762.59     1764.35     46.12 o 
  -5   2   7       38.30        3.96     14.75 o 
  -4   2   7      229.39      258.88     19.27 o 
  -3   2   7     1241.25     1276.05     38.30 o 
  -2   2   7     1485.68     1470.47     47.27 o 
  -1   2   7      338.91      423.32     29.56 o 
   0   2   7     9456.54     9523.67    177.10 o 
   1   2   7      569.93      626.47     25.54 o 
   2   2   7      451.13      460.53     31.67 o 
   3   2   7      374.43      375.54     32.17 o 
   4   2   7      674.91      840.91     46.96 o 
   5   2   7      228.83      186.82     33.10 o 
   6   2   7     1167.12     1240.51     57.38 o 
   7   2   7       20.80       34.99     37.93 o 
   8   2   7       13.32      -14.68     55.00 o 
 -10   3   7      125.59       91.02     59.51 o 
  -9   3   7       45.84      103.89     42.01 o 
  -8   3   7      417.26      491.42     58.12 o 
  -7   3   7       92.15       55.59     23.91 o 
  -6   3   7       89.95       53.85     21.33 o 
  -5   3   7      639.92      710.20     29.49 o 
  -4   3   7     1244.74     1108.75     32.27 o 
  -3   3   7     1238.53     1225.20     37.48 o 
  -2   3   7     3865.87     3773.85     91.94 o 
  -1   3   7      161.07      138.88     16.29 o 
   0   3   7        4.59        8.06     13.63 o 
   1   3   7      897.88      963.96     72.21 o 
   2   3   7     5125.52     5216.36    155.84 o 
   3   3   7      452.71      457.99     34.05 o 
   4   3   7       34.33       40.48     24.28 o 
   5   3   7      236.02      211.54     34.03 o 
   6   3   7        2.54      -14.79     27.86 o 
   7   3   7        8.20        4.12     37.17 o 
   8   3   7      128.83      109.33     47.20 o 
 -10   4   7        1.87      -73.77     49.18 o 
  -9   4   7      843.32      958.21    169.57 o 
  -8   4   7       16.14       -9.02     27.55 o 
  -7   4   7     3128.93     3160.20     85.33 o 
  -6   4   7       70.22       70.42     21.81 o 
  -5   4   7      200.71      214.07     20.48 o 
  -4   4   7        1.45      -11.20     12.33 o 
  -3   4   7      209.99      253.24     28.56 o 
  -2   4   7      416.26      465.50     22.81 o 
  -1   4   7      438.29      472.05     51.57 o 
   0   4   7      348.11      294.00     23.97 o 
   1   4   7     1491.86     1516.78     50.57 o 
   2   4   7       70.01       50.19     17.09 o 
   3   4   7       37.77       15.43     19.75 o 
   4   4   7        5.01      -14.61     21.63 o 
   5   4   7       45.08       -4.07     25.68 o 
   6   4   7      104.24       83.88     32.82 o 
   7   4   7       12.83      -17.01     36.01 o 
   8   4   7       27.46       13.32     43.06 o 
 -10   5   7       12.86       11.17     41.29 o 
  -9   5   7      238.81      310.32     56.40 o 
  -8   5   7       15.79      -34.36     22.91 o 
  -7   5   7       48.07       72.66     25.20 o 
  -6   5   7        4.73      -25.53     18.33 o 
  -5   5   7     3260.52     3316.02     88.33 o 
  -4   5   7      803.54      796.92     28.63 o 
  -3   5   7       72.85       77.10     15.92 o 
  -2   5   7       14.02       17.19     12.88 o 
  -1   5   7     6227.61     6475.48    140.75 o 
   0   5   7     1950.30     2008.05     74.01 o 
   1   5   7     1176.77     1125.97     34.87 o 
   2   5   7       57.42       57.90     20.23 o 
   3   5   7       29.05       33.28     20.88 o 
   4   5   7       13.55       -4.87     21.65 o 
   5   5   7      479.05      586.79     45.43 o 
   6   5   7      109.35       60.67     30.54 o 
   7   5   7       87.63      107.97     43.60 o 
   8   5   7        2.96      -59.92     39.95 o 
 -10   6   7       37.48        3.51     41.37 o 
  -9   6   7      541.05      683.28    110.14 o 
  -8   6   7       69.19       47.44     31.22 o 
  -7   6   7     1614.20     1680.05     56.76 o 
  -6   6   7     1774.40     1641.02     52.39 o 
  -5   6   7      160.07      135.42     22.40 o 
  -4   6   7      459.52      509.32     25.09 o 
  -3   6   7     1414.49     1348.24     74.85 o 
  -2   6   7       15.13        8.28     14.92 o 
  -1   6   7      844.74      919.19     43.59 o 
   0   6   7     1011.29      907.11     36.32 o 
   1   6   7      117.52      127.94     26.32 o 
   2   6   7      146.36      143.97     28.08 o 
   3   6   7      824.10      814.49     49.18 o 
   4   6   7      522.34      502.12     40.01 o 
   5   6   7       67.06       55.52     29.10 o 
   6   6   7      143.88      174.12     42.90 o 
   7   6   7       20.22       13.37     41.51 o 
   8   6   7       11.43       -0.98     42.27 o 
 -10   7   7       48.32       21.41     45.26 o 
  -9   7   7      219.70      184.77     48.58 o 
  -8   7   7     1249.59     1360.56     61.30 o 
  -7   7   7        5.42       -0.31     22.52 o 
  -6   7   7       73.08       83.84     24.53 o 
  -5   7   7       52.12       51.46     20.32 o 
  -4   7   7     1531.02     1448.37     55.11 o 
  -3   7   7       42.55       13.45     14.52 o 
  -2   7   7     4307.83     4809.24    303.32 o 
  -1   7   7       95.92       91.87     31.70 o 
   0   7   7     1117.80     1174.03     57.89 o 
   1   7   7     2007.63     1807.47     55.40 o 
   2   7   7     2021.12     2042.51     71.71 o 
   3   7   7        8.77        8.92     20.97 o 
   4   7   7      133.61       82.39     28.26 o 
   5   7   7      148.13      119.16     31.58 o 
   6   7   7      358.98      351.43     63.94 o 
   7   7   7       64.10       78.66     45.68 o 
 -10   8   7       17.54        0.50     41.53 o 
  -9   8   7       43.01       37.90     40.82 o 
  -8   8   7        1.17       -5.08     30.49 o 
  -7   8   7      202.75      166.27     31.01 o 
  -6   8   7      689.10      797.72     45.62 o 
  -5   8   7      346.69      322.43     29.33 o 
  -4   8   7       78.43       53.89     17.70 o 
  -3   8   7     2367.67     2565.45     87.58 o 
  -2   8   7       91.31      128.31     20.59 o 
  -1   8   7      787.99      812.50     44.36 o 
   0   8   7     2689.53     2676.92     89.53 o 
   1   8   7      763.59      798.27     37.30 o 
   2   8   7      367.65      373.40     31.97 o 
   3   8   7     1165.23     1110.04     63.84 o 
   4   8   7      109.74      115.00     30.03 o 
   5   8   7       18.20       17.41     27.40 o 
   6   8   7      658.15      682.62     83.29 o 
   7   8   7       83.35       28.78     43.14 o 
 -10   9   7        0.55      -64.05     42.70 o 
  -9   9   7        4.29      -17.52     37.47 o 
  -8   9   7        1.76      -27.19     32.06 o 
  -7   9   7      961.00     1056.80     52.62 o 
  -6   9   7      349.26      439.44     50.49 o 
  -5   9   7     3594.39     3402.81    186.78 o 
  -4   9   7        3.60      -15.33     17.98 o 
  -3   9   7       12.17      -15.95     17.34 o 
  -2   9   7      778.39      825.67     36.34 o 
  -1   9   7     5334.38     5866.44    423.73 o 
   0   9   7       28.10       14.05     18.43 o 
   1   9   7     1944.14     2024.35     61.89 o 
   2   9   7        6.97      -26.14     23.01 o 
   3   9   7       17.40       53.95     32.52 o 
   4   9   7      197.87      208.39     32.77 o 
   5   9   7      579.92      791.29     53.63 o 
   6   9   7       14.48       27.59     41.45 o 
   7   9   7       15.86       10.26     41.67 o 
 -10  10   7       32.36       67.06     48.76 o 
  -9  10   7      593.76      638.27     94.82 o 
  -8  10   7        0.71       24.72     35.05 o 
  -7  10   7      219.97      176.33     37.61 o 
  -6  10   7      423.37      437.80     47.39 o 
  -5  10   7       84.52       78.93     35.74 o 
  -4  10   7      608.23      739.62     56.37 o 
  -3  10   7     3922.93     4317.60    227.26 o 
  -2  10   7      417.55      511.97     37.31 o 
  -1  10   7      133.45      157.27     36.04 o 
   0  10   7      303.02      335.36     31.18 o 
   1  10   7       36.79       62.59     23.48 o 
   2  10   7        0.64      -23.74     27.08 o 
   3  10   7     2202.05     2078.59     97.67 o 
   4  10   7       13.22       -4.06     24.94 o 
   5  10   7       45.91       17.40     34.04 o 
   6  10   7       65.07       33.72     42.63 o 
   7  10   7      210.98      130.21     59.19 o 
 -10  11   7      249.77      306.08     61.08 o 
  -9  11   7      230.74      259.10     65.51 o 
  -8  11   7      725.40      909.08    121.54 o 
  -7  11   7      233.36      300.02     41.48 o 
  -6  11   7      521.76      585.72     48.02 o 
  -5  11   7     1367.76     1257.12    176.89 o 
  -4  11   7     2381.40     2378.62    147.93 o 
  -3  11   7      201.93      205.36     27.00 o 
  -2  11   7      907.76      989.25     61.79 o 
  -1  11   7      339.45      348.19     37.64 o 
   0  11   7        2.88       18.13     21.00 o 
   1  11   7       32.98       46.19     33.05 o 
   2  11   7      996.47      923.79     55.36 o 
   3  11   7       89.99      161.28     40.60 o 
   4  11   7      584.31      631.64     54.09 o 
   5  11   7       90.28       53.93     36.52 o 
   6  11   7       12.62      -20.06     36.99 o 
   7  11   7        0.29      -13.67     55.00 o 
  -9  12   7       85.63      105.55     45.10 o 
  -8  12   7       40.04       28.42     35.10 o 
  -7  12   7      416.82      371.38     55.11 o 
  -6  12   7     1005.78     1004.42     64.40 o 
  -5  12   7        9.51      -31.73     28.37 o 
  -4  12   7     1572.75     1679.95    104.29 o 
  -3  12   7      197.21      171.08     26.84 o 
  -2  12   7     2113.09     2007.07    129.80 o 
  -1  12   7      228.08      177.47     33.00 o 
   0  12   7     2040.57     1925.35    121.76 o 
   1  12   7      827.33      979.89     49.43 o 
   2  12   7       92.66      124.88     32.42 o 
   3  12   7       21.66       -2.07     29.71 o 
   4  12   7      454.62      449.54     45.76 o 
   5  12   7       26.16       54.63     41.81 o 
   6  12   7      374.97      423.69     61.18 o 
   7  12   7      109.01      128.23     65.77 o 
  -9  13   7        0.29      -38.23     38.99 o 
  -8  13   7        2.20      -45.78     34.76 o 
  -7  13   7      162.25       87.79     41.41 o 
  -6  13   7        5.00        0.72     43.04 o 
  -5  13   7       34.16       28.92     37.84 o 
  -4  13   7      879.83      896.39     66.85 o 
  -3  13   7       15.20      -15.88     20.13 o 
  -2  13   7      425.97      542.69     44.36 o 
  -1  13   7      546.64      554.48     46.86 o 
   0  13   7        5.44       -9.77     20.68 o 
   1  13   7     1676.60     1673.04     59.91 o 
   2  13   7      319.50      380.70     44.60 o 
   3  13   7        9.79        3.40     30.86 o 
   4  13   7      330.83      346.65     61.62 o 
   5  13   7      541.92      564.27     67.25 o 
   6  13   7        0.70      -30.01     50.41 o 
  -9  14   7      439.31      556.16     80.18 o 
  -8  14   7      633.68      530.62     74.94 o 
  -7  14   7       74.51       33.78     48.22 o 
  -6  14   7       18.67       14.94     42.53 o 
  -5  14   7        2.14      -23.18     39.94 o 
  -4  14   7       46.87       52.12     42.48 o 
  -3  14   7     1427.98     1532.92    171.53 o 
  -2  14   7      278.47      304.76     33.07 o 
  -1  14   7      146.78      153.76     33.88 o 
   0  14   7      439.27      482.19     59.82 o 
   1  14   7      114.25      131.41     42.55 o 
   2  14   7      680.27      698.92     56.42 o 
   3  14   7      925.74     1113.23    107.52 o 
   4  14   7        0.46      -55.18     36.78 o 
   5  14   7       30.23      -13.73     47.87 o 
   6  14   7       52.17       21.57     85.05 o 
  -9  15   7       95.14      119.34     48.50 o 
  -8  15   7      104.53      139.52     63.97 o 
  -7  15   7       45.44       13.29     53.19 o 
  -6  15   7      183.16      218.02     60.45 o 
  -5  15   7      110.99      156.98     49.15 o 
  -4  15   7      150.77      124.45     50.19 o 
  -3  15   7       18.57      -11.38     35.37 o 
  -2  15   7      453.47      526.94     47.84 o 
  -1  15   7     2709.82     2644.87    134.31 o 
   0  15   7      752.42      875.76     52.58 o 
   1  15   7       26.20       -1.57     29.38 o 
   2  15   7       31.92       38.02     34.35 o 
   3  15   7        1.61        0.88     35.70 o 
   4  15   7      141.53       70.71     51.20 o 
   5  15   7      128.16      107.86     55.74 o 
   6  15   7        8.66      -16.15     57.04 o 
  -8  16   7      108.09      -41.46     51.97 o 
  -7  16   7       83.67      136.41     58.28 o 
  -6  16   7      255.36      254.27     61.28 o 
  -5  16   7       42.60        0.31     44.38 o 
  -4  16   7      276.56      291.37     55.55 o 
  -3  16   7        1.02      -13.79     38.05 o 
  -2  16   7      366.96      329.75     42.29 o 
  -1  16   7      632.77      735.36     58.12 o 
   0  16   7       90.93      125.01     31.52 o 
   1  16   7       79.89       23.20     34.26 o 
   2  16   7        8.01      -32.67     32.08 o 
   3  16   7       34.28       39.03     37.37 o 
   4  16   7       37.79      -17.26     46.73 o 
   5  16   7       74.90       10.59     51.62 o 
   6  16   7       71.46      -16.71     54.13 o 
  -8  17   7      378.50      486.94    215.89 o 
  -7  17   7      441.86      488.34     97.93 o 
  -6  17   7       85.55       59.94     52.36 o 
  -5  17   7       70.31       82.97     50.47 o 
  -4  17   7      714.05      699.63     71.34 o 
  -3  17   7        5.46      -37.05     37.62 o 
  -2  17   7     1066.37     1207.30     63.48 o 
  -1  17   7      302.59      326.66     45.32 o 
   0  17   7      116.49       81.28     28.37 o 
   1  17   7      351.66      321.87     48.91 o 
   2  17   7      542.82      498.20     55.55 o 
   3  17   7       67.78       57.22     50.86 o 
   4  17   7        6.46      -47.85     46.92 o 
   5  17   7       53.90       76.50     57.22 o 
  -7  18   7      182.81       88.04     61.71 o 
  -6  18   7        6.53      -16.52     52.16 o 
  -5  18   7      260.10      215.25     96.85 o 
  -4  18   7       17.14       -2.37     78.57 o 
  -3  18   7     3408.90     3185.07    323.70 o 
  -2  18   7      310.07      342.89    132.23 o 
  -1  18   7      491.20      543.29     66.14 o 
   0  18   7       11.53      -13.46     31.78 o 
   1  18   7      565.46      676.87     75.79 o 
   2  18   7        0.21      -31.54     36.24 o 
   3  18   7      908.23     1026.82    108.18 o 
   4  18   7       69.24       75.80     59.22 o 
   5  18   7        1.25      -48.42     52.81 o 
  -7  19   7      171.33      195.30     64.26 o 
  -6  19   7       24.27      -75.31     50.21 o 
  -5  19   7      277.16      277.48    109.87 o 
  -4  19   7       26.39       10.25     47.24 o 
  -3  19   7      160.81      224.01     52.59 o 
  -2  19   7      268.83      244.93     55.32 o 
  -1  19   7       55.43       36.89     82.04 o 
   0  19   7     1007.38     1159.26     69.27 o 
   1  19   7      552.44      604.07     60.45 o 
   2  19   7        3.38      -17.36     37.39 o 
   3  19   7      152.20      130.90     70.09 o 
   4  19   7      172.20      244.73     72.89 o 
  -6  20   7      435.29      511.60    192.37 o 
  -5  20   7      103.05      101.06     55.59 o 
  -4  20   7      246.75      186.18     60.30 o 
  -3  20   7      352.03      405.03     67.10 o 
  -2  20   7      601.17      629.65     95.68 o 
  -1  20   7       17.35      -17.01     48.30 o 
   0  20   7      859.32      868.43     87.58 o 
   1  20   7      808.91      869.68     84.77 o 
   2  20   7      190.21      203.25     49.03 o 
   3  20   7      279.23      180.97     90.75 o 
   4  20   7      290.52      195.49     71.57 o 
  -6  21   7       69.06       58.16    100.31 o 
  -5  21   7       28.31      -37.66     88.20 o 
  -4  21   7      643.12      820.61    127.45 o 
  -3  21   7       15.34       46.98     49.72 o 
  -2  21   7      550.24      396.46    101.48 o 
  -1  21   7      700.89      687.92    123.21 o 
   0  21   7       12.60      -13.65     36.08 o 
   1  21   7       17.96        2.68     42.02 o 
   2  21   7      547.67      505.50    125.68 o 
   3  21   7        8.17      -51.47     49.22 o 
  -5  22   7       25.43      -13.88     72.79 o 
  -4  22   7       88.67      150.20     87.28 o 
  -3  22   7      640.40      678.82    122.14 o 
  -2  22   7       97.15       63.07     76.33 o 
  -1  22   7        1.05      -51.66     72.95 o 
   0  22   7       26.99       53.03     42.34 o 
   1  22   7       73.30       41.07     43.96 o 
   2  22   7       28.99      -47.27     48.47 o 
   3  22   7      105.50       37.74    116.27 o 
  -4  23   7        0.39     -108.26     77.26 o 
  -3  23   7       17.26      -81.89     75.57 o 
  -2  23   7        3.85        3.86     75.25 o 
  -1  23   7      147.19      133.39     96.23 o 
   0  23   7       79.53       54.27     57.11 o 
   1  23   7      419.57      335.92     72.38 o 
   2  23   7       24.90       75.90     59.40 o 
  -3  24   7      164.28      281.59    102.40 o 
  -2  24   7      162.07       37.93     92.99 o 
  -1  24   7      252.68       76.80     83.27 o 
   0  24   7      399.49      337.67     73.39 o 
 -10   0   8      226.87      497.63    113.97 o 
  -8   0   8     1041.26     1219.22    103.94 o 
  -6   0   8      124.55       81.47     28.02 o 
  -4   0   8     1816.24     1764.76     65.09 o 
  -2   0   8     7570.79     6931.36    507.07 o 
   0   0   8      642.83      600.28     38.03 o 
   2   0   8     5541.51     5570.81    176.10 o 
   4   0   8     1155.82     1163.49     70.59 o 
   6   0   8       27.83       67.45     50.35 o 
 -10   1   8        8.37        0.23     54.83 o 
  -9   1   8      466.43      441.12     48.09 o 
  -8   1   8      878.61      943.52     67.93 o 
  -7   1   8        3.98      -21.60     24.53 o 
  -6   1   8       17.46       -5.63     16.34 o 
  -5   1   8      222.66      186.28     20.04 o 
  -4   1   8        1.89      -17.99     12.07 o 
  -3   1   8      459.43      456.46     25.93 o 
  -2   1   8      439.38      505.02     34.38 o 
  -1   1   8      640.10      785.45     54.27 o 
   0   1   8      490.52      488.52     24.87 o 
   1   1   8      701.87      700.39     28.10 o 
   2   1   8        7.56       12.27     19.00 o 
   3   1   8       18.29        8.14     22.17 o 
   4   1   8      275.97      321.55     50.35 o 
   5   1   8       63.69       63.60     30.14 o 
   6   1   8      290.44      266.90     47.18 o 
   7   1   8      175.76      242.88     59.11 o 
 -10   2   8       45.86       41.57     55.76 o 
  -9   2   8       15.19       30.83     32.63 o 
  -8   2   8        0.63      -39.98     26.66 o 
  -7   2   8     2235.44     2324.97     67.29 o 
  -6   2   8      317.33      335.82     26.09 o 
  -5   2   8      973.66      906.59     46.42 o 
  -4   2   8       47.78       26.38     13.72 o 
  -3   2   8     1403.69     1387.11     45.89 o 
  -2   2   8      277.46      251.47     26.59 o 
  -1   2   8     2251.87     2220.05     58.29 o 
   0   2   8      738.98      704.45     27.47 o 
   1   2   8      306.10      305.26     26.21 o 
   2   2   8      481.08      479.02     33.01 o 
   3   2   8      250.66      307.28     31.70 o 
   4   2   8     1490.13     1311.13     53.66 o 
   5   2   8     1098.84     1135.59     63.77 o 
   6   2   8       18.08      -12.48     35.35 o 
   7   2   8       61.41      197.23     85.28 o 
 -10   3   8       69.54        8.61     44.80 o 
  -9   3   8      789.58      964.58    117.48 o 
  -8   3   8       16.00       -2.23     25.78 o 
  -7   3   8       99.87      138.68     28.13 o 
  -6   3   8     1391.85     1339.08     46.51 o 
  -5   3   8      534.97      644.37     44.13 o 
  -4   3   8        0.57      -17.26     11.51 o 
  -3   3   8    12039.74    12510.72    230.15 o 
  -2   3   8        1.43      -13.92     16.38 o 
  -1   3   8     1054.94      991.17     32.83 o 
   0   3   8      978.03      849.06     33.45 o 
   1   3   8     2060.44     1989.63     64.70 o 
   2   3   8       40.14       29.00     19.25 o 
   3   3   8     3339.17     3189.00     89.35 o 
   4   3   8        0.93      -30.13     25.12 o 
   5   3   8       22.77       33.17     33.65 o 
   6   3   8       26.11      -10.05     34.00 o 
   7   3   8       40.26      -14.69     55.59 o 
 -10   4   8      118.47       75.48     63.91 o 
  -9   4   8        9.13      -15.28     35.34 o 
  -8   4   8      822.15      956.17     88.08 o 
  -7   4   8      325.27      385.66     37.69 o 
  -6   4   8      294.97      294.91     30.03 o 
  -5   4   8       69.73       36.99     18.89 o 
  -4   4   8     2009.74     1974.16     51.19 o 
  -3   4   8      514.64      660.74     31.39 o 
  -2   4   8     3290.69     3247.01     92.53 o 
  -1   4   8      889.81      965.70     33.44 o 
   0   4   8       65.63       35.63     16.31 o 
   1   4   8        4.28      -16.71     14.10 o 
   2   4   8      515.27      543.06     34.33 o 
   3   4   8        5.74      -13.87     21.13 o 
   4   4   8       19.76      -10.83     24.97 o 
   5   4   8        2.56      -35.86     31.44 o 
   6   4   8       37.70      -30.03     33.53 o 
   7   4   8        4.07      -65.14     45.35 o 
 -10   5   8       65.79       77.19     45.86 o 
  -9   5   8        0.57      -17.14     39.20 o 
  -8   5   8       57.08       12.48     26.69 o 
  -7   5   8      406.89      433.39     49.57 o 
  -6   5   8      205.57      214.46     34.64 o 
  -5   5   8       33.48        9.24     15.47 o 
  -4   5   8      242.50      217.05     24.48 o 
  -3   5   8      433.04      448.75     25.82 o 
  -2   5   8     2379.46     2437.31     99.08 o 
  -1   5   8     1371.30     1348.29     61.43 o 
   0   5   8      468.63      523.91     32.96 o 
   1   5   8      124.45       72.02     20.60 o 
   2   5   8       26.71       31.14     17.15 o 
   3   5   8        0.55      -24.99     20.83 o 
   4   5   8     1630.66     1619.23     69.71 o 
   5   5   8      231.54      190.46     41.83 o 
   6   5   8      131.80       77.04     39.95 o 
   7   5   8       93.08       30.45     51.62 o 
 -10   6   8       84.38       12.78     45.20 o 
  -9   6   8       28.81       17.74     41.44 o 
  -8   6   8      391.72      450.43     41.27 o 
  -7   6   8       28.66       46.07     26.22 o 
  -6   6   8      877.39      909.19     49.70 o 
  -5   6   8      805.55      864.60     44.99 o 
  -4   6   8     1325.57     1264.93     50.22 o 
  -3   6   8      163.10      173.05     20.65 o 
  -2   6   8      584.41      633.78     44.05 o 
  -1   6   8      946.11      832.15     35.59 o 
   0   6   8       51.25       21.83     17.13 o 
   1   6   8      785.76      816.78     62.39 o 
   2   6   8      379.86      399.97     33.22 o 
   3   6   8      302.72      302.47     39.40 o 
   4   6   8      207.40      193.88     43.84 o 
   5   6   8       30.65       22.10     31.90 o 
   6   6   8       50.13      -22.69     45.05 o 
   7   6   8        4.59       35.84     50.56 o 
 -10   7   8       68.92       67.31     49.29 o 
  -9   7   8      621.54      865.92    126.95 o 
  -8   7   8        5.42      -14.15     29.91 o 
  -7   7   8     1340.96     1452.06     54.24 o 
  -6   7   8      558.33      577.56     39.73 o 
  -5   7   8      452.76      517.24     50.55 o 
  -4   7   8      102.86       84.37     20.04 o 
  -3   7   8     1343.33     1114.88     84.07 o 
  -2   7   8      266.90      270.39     33.81 o 
  -1   7   8      879.80      868.09     45.83 o 
   0   7   8      240.97      201.72     25.15 o 
   1   7   8      353.58      356.97     31.58 o 
   2   7   8        0.18        1.81     20.48 o 
   3   7   8      370.89      443.92     45.19 o 
   4   7   8      321.09      317.60     43.20 o 
   5   7   8        0.19        5.09     33.82 o 
   6   7   8       40.63      -44.11     45.16 o 
   7   7   8      202.57      232.22     84.51 o 
 -10   8   8       79.61       71.43     45.38 o 
  -9   8   8      120.56       69.52     49.28 o 
  -8   8   8      764.24      958.50     92.64 o 
  -7   8   8      126.56      129.62     31.51 o 
  -6   8   8      322.32      348.59     33.78 o 
  -5   8   8     1810.08     1668.78    136.94 o 
  -4   8   8      547.22      591.85     45.20 o 
  -3   8   8        6.79       -6.64     20.76 o 
  -2   8   8     1226.09     1077.64     50.76 o 
  -1   8   8      732.07      800.13     51.91 o 
   0   8   8      626.95      624.62     39.15 o 
   1   8   8      534.25      577.60     38.51 o 
   2   8   8      223.73      220.10     35.35 o 
   3   8   8       12.16        1.82     28.36 o 
   4   8   8       57.34       44.19     59.99 o 
   5   8   8     1156.45     1117.61     64.91 o 
   6   8   8       21.88       -1.20     55.67 o 
   7   8   8       20.44        1.57     54.79 o 
 -10   9   8       19.92       21.09     48.70 o 
  -9   9   8       64.72       63.94     56.31 o 
  -8   9   8      123.15      185.54     40.41 o 
  -7   9   8        1.51      -26.56     25.11 o 
  -6   9   8     1132.91     1170.34     47.34 o 
  -5   9   8       58.24       41.93     31.86 o 
  -4   9   8      384.57      460.73     35.57 o 
  -3   9   8       16.72       36.31     23.84 o 
  -2   9   8     1105.98     1256.27    128.58 o 
  -1   9   8      398.42      413.00     47.22 o 
   0   9   8     3520.69     3516.75    150.54 o 
   1   9   8      205.37      232.50     29.21 o 
   2   9   8      710.77      868.31     68.21 o 
   3   9   8      349.72      335.24     41.47 o 
   4   9   8      552.37      668.54     63.02 o 
   5   9   8       25.76       59.96     37.32 o 
   6   9   8      151.29      118.38     57.47 o 
   7   9   8       37.10        1.24     55.49 o 
 -10  10   8      248.38      273.41     60.55 o 
  -9  10   8        5.15      -19.84     36.31 o 
  -8  10   8      353.17      455.86     56.45 o 
  -7  10   8      345.01      321.15     41.91 o 
  -6  10   8       59.16        7.39     30.80 o 
  -5  10   8       15.67        9.80     29.04 o 
  -4  10   8     2852.71     2952.72    186.37 o 
  -3  10   8      127.31      125.14     30.66 o 
  -2  10   8      993.54     1024.77     57.40 o 
  -1  10   8     4244.29     4215.91    371.88 o 
   0  10   8        0.86      -16.84     19.41 o 
   1  10   8      347.05      416.72     36.46 o 
   2  10   8     2401.03     2341.86     84.26 o 
   3  10   8      240.73      262.38     43.82 o 
   4  10   8      300.76      357.63     73.39 o 
   5  10   8      466.24      387.89     67.24 o 
   6  10   8        7.42       -5.10     53.20 o 
  -9  11   8      522.01      657.03     74.39 o 
  -8  11   8       50.04       17.27     34.95 o 
  -7  11   8      610.47      664.59     88.23 o 
  -6  11   8       37.65       10.56     33.88 o 
  -5  11   8      402.95      430.70     47.98 o 
  -4  11   8      815.35      813.06    108.10 o 
  -3  11   8     1432.55     1526.54    112.97 o 
  -2  11   8      326.78      358.91     95.97 o 
  -1  11   8      162.68      133.74     32.39 o 
   0  11   8      681.83      756.23     64.22 o 
   1  11   8     1285.83     1206.66     50.19 o 
   2  11   8      259.55      335.40     44.75 o 
   3  11   8      119.86      174.33     38.95 o 
   4  11   8      146.07      129.87     39.89 o 
   5  11   8       90.90       72.94     53.02 o 
   6  11   8        1.00       38.30     56.53 o 
  -9  12   8        2.93        2.41     38.08 o 
  -8  12   8      161.58       59.69     36.18 o 
  -7  12   8      329.93      315.05     51.11 o 
  -6  12   8        0.20       -6.92     32.10 o 
  -5  12   8        8.28      -13.98     36.62 o 
  -4  12   8      345.98      280.05     53.13 o 
  -3  12   8      822.41      897.87     90.45 o 
  -2  12   8      423.60      508.58     47.24 o 
  -1  12   8     1620.66     1584.97    122.50 o 
   0  12   8       64.35       67.94     25.19 o 
   1  12   8      140.55      100.04     34.36 o 
   2  12   8       26.14        2.39     31.50 o 
   3  12   8      118.30      184.89     40.92 o 
   4  12   8      304.09      330.43     49.23 o 
   5  12   8      261.82      219.83     66.92 o 
   6  12   8        3.56        3.14     57.81 o 
  -9  13   8       39.99       55.66     47.14 o 
  -8  13   8      343.86      323.24     49.38 o 
  -7  13   8        3.05       -9.03     48.14 o 
  -6  13   8     1176.05     1155.90     68.40 o 
  -5  13   8      530.96      493.69    104.56 o 
  -4  13   8       47.16       44.58     41.43 o 
  -3  13   8      636.42      728.11    122.15 o 
  -2  13   8      348.68      367.02     42.50 o 
  -1  13   8        2.78      -17.89     26.75 o 
   0  13   8     1149.35     1189.75     94.17 o 
   1  13   8     1077.00     1152.41     67.33 o 
   2  13   8        0.14      -12.38     29.70 o 
   3  13   8      638.53      570.80     69.98 o 
   4  13   8      189.81       99.50     51.90 o 
   5  13   8       19.79       -1.70     51.91 o 
   6  13   8      325.69      232.08     70.59 o 
  -9  14   8      213.71      245.67     61.26 o 
  -8  14   8      167.28      127.75     59.23 o 
  -7  14   8       28.06      -12.43     43.60 o 
  -6  14   8       20.48       30.21     44.30 o 
  -5  14   8       35.93       47.45     43.01 o 
  -4  14   8     2781.61     2372.00    114.88 o 
  -3  14   8      260.05      249.39     53.30 o 
  -2  14   8      892.60      947.50     68.32 o 
  -1  14   8       45.19        5.34     29.31 o 
   0  14   8       54.59       42.74     27.52 o 
   1  14   8       23.61       -8.29     28.37 o 
   2  14   8     1228.31     1179.94     85.18 o 
   3  14   8        1.14        0.95     33.75 o 
   4  14   8       46.53       32.98     47.67 o 
   5  14   8        1.03      -25.87     51.50 o 
   6  14   8        2.57      -20.43     52.67 o 
  -8  15   8        1.51       -9.77     53.70 o 
  -7  15   8       99.60       60.27     50.64 o 
  -6  15   8      423.31      322.99     82.19 o 
  -5  15   8        8.94      -16.56     42.94 o 
  -4  15   8       93.72       84.57     48.28 o 
  -3  15   8      246.29      192.83     55.18 o 
  -2  15   8       29.87       24.30     31.09 o 
  -1  15   8       60.37       34.09     37.91 o 
   0  15   8      502.61      640.74     48.53 o 
   1  15   8        2.36      -43.50     29.00 o 
   2  15   8      120.27      139.26     39.60 o 
   3  15   8      584.35      640.76     71.06 o 
   4  15   8       97.32       63.58     56.66 o 
   5  15   8       13.87      -37.04     62.92 o 
  -8  16   8       20.33        2.18     62.53 o 
  -7  16   8      255.09      186.48     66.24 o 
  -6  16   8       37.69      -26.05     41.66 o 
  -5  16   8      445.50      455.53     67.47 o 
  -4  16   8      100.19       29.17     43.77 o 
  -3  16   8      286.44      249.40    105.71 o 
  -2  16   8      486.89      478.46     51.37 o 
  -1  16   8      760.39      907.01     63.44 o 
   0  16   8      303.84      263.88     38.39 o 
   1  16   8       63.07        8.36     33.77 o 
   2  16   8      105.84       59.24     37.95 o 
   3  16   8      126.48      157.16     45.19 o 
   4  16   8       25.93      -27.34     46.18 o 
   5  16   8       94.66       60.13     56.48 o 
  -8  17   8       87.39       63.91     61.17 o 
  -7  17   8      386.31      375.03     74.63 o 
  -6  17   8       92.37      -30.80     45.05 o 
  -5  17   8       26.57       -5.18     75.95 o 
  -4  17   8      332.02      313.16     61.81 o 
  -3  17   8      440.54      599.24     79.37 o 
  -2  17   8     1572.61     1616.97    191.77 o 
  -1  17   8      184.35      213.78     43.68 o 
   0  17   8       18.55      -43.20     32.33 o 
   1  17   8      360.58      284.57     68.89 o 
   2  17   8       26.09        9.84     37.03 o 
   3  17   8       93.88      113.08     59.90 o 
   4  17   8      190.89      213.28     65.53 o 
   5  17   8       12.84       11.77     57.66 o 
  -7  18   8        0.79      -39.19     49.91 o 
  -6  18   8        1.07       10.02     69.86 o 
  -5  18   8       18.57       37.32     69.09 o 
  -4  18   8      319.05      380.12     95.15 o 
  -3  18   8       53.58       38.99     46.39 o 
  -2  18   8      653.18      820.49    107.48 o 
  -1  18   8        1.51      -20.62     36.70 o 
   0  18   8       85.75       45.10     36.88 o 
   1  18   8       52.88       21.04     39.81 o 
   2  18   8      467.13      493.60     72.85 o 
   3  18   8        5.61      -10.01     50.76 o 
   4  18   8      404.66      440.10     77.13 o 
  -7  19   8        2.33       43.18     84.20 o 
  -6  19   8      586.16      605.74    114.74 o 
  -5  19   8      121.77      -57.68     66.62 o 
  -4  19   8      364.54      297.32     97.16 o 
  -3  19   8      491.26      357.66     66.74 o 
  -2  19   8      622.17      625.92     77.31 o 
  -1  19   8       54.56       40.15     38.02 o 
   0  19   8      260.44      271.07     50.38 o 
   1  19   8        1.95        1.67     37.46 o 
   2  19   8       85.78       89.32     44.75 o 
   3  19   8       74.33       57.37     55.64 o 
   4  19   8      121.52       95.24     64.61 o 
  -6  20   8       13.19       31.00     79.26 o 
  -5  20   8      471.81      416.98    103.79 o 
  -4  20   8      377.28      257.38    101.01 o 
  -3  20   8       35.62       79.11     79.88 o 
  -2  20   8      124.69      139.88    110.49 o 
  -1  20   8      766.81      936.57     74.07 o 
   0  20   8       20.98      -10.51     40.40 o 
   1  20   8      324.41      345.86     64.18 o 
   2  20   8       89.37        9.95     53.20 o 
   3  20   8       49.24       23.52     59.69 o 
  -5  21   8      126.78       20.97     76.95 o 
  -4  21   8       17.79      -13.42     79.11 o 
  -3  21   8      904.70      682.83    121.37 o 
  -2  21   8       95.14      109.33     58.51 o 
  -1  21   8       72.50        4.01     77.72 o 
   0  21   8      194.36      200.68     49.04 o 
   1  21   8      298.27      219.36     51.20 o 
   2  21   8        5.82      -75.05     50.04 o 
  -5  22   8       33.92      -43.49     70.79 o 
  -4  22   8      320.73      344.97    101.63 o 
  -3  22   8        4.52      -44.11     80.96 o 
  -2  22   8        1.87      -79.25     52.83 o 
  -1  22   8      103.64      103.32     78.96 o 
   0  22   8        6.48      -59.57     39.71 o 
   1  22   8       11.15       21.92     55.61 o 
   2  22   8      152.00      151.01     90.21 o 
  -3  23   8       54.87       72.02     87.74 o 
  -2  23   8       42.68       30.41     56.97 o 
  -1  23   8        0.49       -4.01     77.10 o 
   0  23   8      607.64      567.52    101.89 o 
  -9   0   9      380.21      440.25     98.85 o 
  -7   0   9       73.90       30.24     43.35 o 
  -5   0   9      151.54      106.44     34.27 o 
  -3   0   9     1793.96     1635.07     79.28 o 
  -1   0   9      102.19      118.33     35.15 o 
   1   0   9      314.82      325.08     66.78 o 
   3   0   9     6925.67     6399.75    296.10 o 
   5   0   9       74.37       16.65     62.45 o 
   7   0   9       58.12       32.54     69.39 o 
 -10   1   9       65.42       85.78     55.08 o 
  -9   1   9       58.55       49.80     33.42 o 
  -8   1   9      520.98      623.63     63.68 o 
  -7   1   9     2206.91     2259.10     77.48 o 
  -6   1   9        0.19      -14.93     18.53 o 
  -5   1   9      134.29      143.42     26.16 o 
  -4   1   9      738.10      790.79     42.63 o 
  -3   1   9      761.04      806.28     43.47 o 
  -2   1   9     3574.20     3353.44     89.70 o 
  -1   1   9      984.77      915.53     41.79 o 
   0   1   9      125.28       94.68     22.74 o 
   1   1   9        3.84      -26.49     19.47 o 
   2   1   9        4.45        0.67     32.12 o 
   3   1   9      398.42      444.81     57.85 o 
   4   1   9      797.34      837.86     74.67 o 
   5   1   9      354.54      436.89     95.76 o 
   6   1   9       29.80       49.95     46.76 o 
   7   1   9        3.94       -4.59     51.72 o 
 -10   2   9       54.56        2.33     80.65 o 
  -9   2   9       79.56       87.75     35.92 o 
  -8   2   9      589.81      704.77     54.07 o 
  -7   2   9      430.74      385.29     40.92 o 
  -6   2   9     1010.73     1029.70     41.83 o 
  -5   2   9        0.90       -8.49     19.91 o 
  -4   2   9        3.22        8.23     19.67 o 
  -3   2   9     1262.46     1300.97     50.03 o 
  -2   2   9     2196.28     2186.04     70.65 o 
  -1   2   9      150.45      158.33     25.57 o 
   0   2   9      929.80      852.10     49.48 o 
   1   2   9        8.92      -30.58     20.39 o 
   2   2   9        3.80      -40.88     29.44 o 
   3   2   9     2928.86     2713.28    208.43 o 
   4   2   9      518.10      703.56     72.28 o 
   5   2   9       34.30       -0.04     45.80 o 
   6   2   9      120.18      121.10     52.54 o 
   7   2   9        3.81       -0.31     69.24 o 
 -10   3   9      178.17      223.87     66.85 o 
  -9   3   9       73.96       41.29     40.04 o 
  -8   3   9      935.02     1069.09    152.32 o 
  -7   3   9      258.86      275.46     38.17 o 
  -6   3   9       14.43       17.49     23.40 o 
  -5   3   9       52.25       -9.52     17.45 o 
  -4   3   9     1872.67     1860.57     76.22 o 
  -3   3   9       20.57       48.70     20.10 o 
  -2   3   9     2442.70     2374.37     88.19 o 
  -1   3   9     1431.64     1287.13     49.15 o 
   0   3   9      599.45      774.56     70.30 o 
   1   3   9        3.44      -20.25     21.23 o 
   2   3   9      837.36      800.68    113.34 o 
   3   3   9        2.92       73.59     40.72 o 
   4   3   9        4.57       49.26     40.62 o 
   5   3   9      210.20      272.56     55.51 o 
   6   3   9      101.37      126.50     51.19 o 
   7   3   9        0.71      -22.82     74.02 o 
 -10   4   9       11.49        3.73     49.89 o 
  -9   4   9      410.95      599.93    111.57 o 
  -8   4   9        0.24      -24.81     31.96 o 
  -7   4   9      785.99      838.92     66.55 o 
  -6   4   9      414.33      437.24     38.79 o 
  -5   4   9      403.86      547.32     36.22 o 
  -4   4   9       51.35       40.74     25.32 o 
  -3   4   9     2431.69     2338.29    117.66 o 
  -2   4   9     5517.51     5549.27    132.17 o 
  -1   4   9      821.49      806.74     46.56 o 
   0   4   9       21.51       19.43     21.72 o 
   1   4   9     1224.83     1173.38     54.86 o 
   2   4   9        2.92      -24.64     22.38 o 
   3   4   9       15.73       16.30     35.57 o 
   4   4   9      998.11     1024.96     84.39 o 
   5   4   9       82.39       83.64     45.73 o 
   6   4   9       11.77        2.69     42.94 o 
   7   4   9      126.69      233.01     89.29 o 
 -10   5   9       77.74       66.79     67.77 o 
  -9   5   9       22.01       22.42     46.85 o 
  -8   5   9        0.88      -49.83     33.22 o 
  -7   5   9     1116.62     1149.07     57.57 o 
  -6   5   9        9.30       -5.21     24.30 o 
  -5   5   9       59.21       42.60     20.23 o 
  -4   5   9      122.45      103.44     24.91 o 
  -3   5   9     1656.26     1546.48     63.40 o 
  -2   5   9       64.07       53.18     22.25 o 
  -1   5   9     2545.27     2481.83     83.70 o 
   0   5   9      444.18      475.28     43.51 o 
   1   5   9      195.81      155.55     32.21 o 
   2   5   9      178.60      173.58     39.03 o 
   3   5   9     1486.94     1406.61     81.20 o 
   4   5   9        1.28       42.06     42.63 o 
   5   5   9       69.22      135.55     52.78 o 
   6   5   9        5.27       75.64     49.29 o 
   7   5   9        0.27       72.17     82.50 o 
 -10   6   9        5.90       48.05     56.72 o 
  -9   6   9      103.18       69.25     50.97 o 
  -8   6   9      215.96      176.75     49.46 o 
  -7   6   9      377.16      436.02     44.64 o 
  -6   6   9       25.76      -31.13     23.99 o 
  -5   6   9       22.37        6.29     29.28 o 
  -4   6   9       13.76       -9.38     20.46 o 
  -3   6   9      356.48      365.22     51.64 o 
  -2   6   9      410.87      498.86     66.29 o 
  -1   6   9      599.76      731.66     70.25 o 
   0   6   9     1101.22     1012.90     41.28 o 
   1   6   9        6.77      -17.48     20.05 o 
   2   6   9      208.59      223.20     44.14 o 
   3   6   9       83.96       70.31     52.89 o 
   4   6   9      474.72      670.28     71.64 o 
   5   6   9       17.21       40.17     46.12 o 
   6   6   9      123.88       85.12     69.70 o 
 -10   7   9      131.45       98.82     59.75 o 
  -9   7   9       21.31       16.19     50.48 o 
  -8   7   9      662.76      665.39     95.80 o 
  -7   7   9       49.65       16.65     29.64 o 
  -6   7   9        1.28      -18.58     24.62 o 
  -5   7   9        0.03      -14.75     26.87 o 
  -4   7   9     1150.45     1123.67     84.16 o 
  -3   7   9       35.14       -7.91     24.07 o 
  -2   7   9     1455.03     1368.41     60.56 o 
  -1   7   9        2.16      -10.81     19.16 o 
   0   7   9      709.56      669.50     38.81 o 
   1   7   9       28.08       -2.54     25.22 o 
   2   7   9      216.07      240.69     37.76 o 
   3   7   9        0.02      -30.00     38.55 o 
   4   7   9        0.40      -10.31     36.15 o 
   5   7   9        9.54      -28.44     43.53 o 
   6   7   9        4.78      -56.91     66.93 o 
 -10   8   9       56.46       26.71     61.15 o 
  -9   8   9      265.16      238.01     63.03 o 
  -8   8   9      167.03      136.07     38.27 o 
  -7   8   9       36.98        2.35     29.76 o 
  -6   8   9        4.64      -36.65     24.44 o 
  -5   8   9      591.67      661.18    119.57 o 
  -4   8   9       61.48       64.20     23.79 o 
  -3   8   9     1843.33     1940.25     98.70 o 
  -2   8   9      697.00      744.51     89.01 o 
  -1   8   9       70.17       56.63     23.16 o 
   0   8   9      285.99      312.89     32.36 o 
   1   8   9      327.19      337.88     34.26 o 
   2   8   9       88.68      124.94     32.78 o 
   3   8   9      225.63      238.82     42.60 o 
   4   8   9      629.14      817.46     76.15 o 
   5   8   9       31.54       38.14     44.82 o 
   6   8   9       24.27       -1.70     70.16 o 
  -9   9   9       22.52        2.15     50.39 o 
  -8   9   9       62.78       23.17     39.70 o 
  -7   9   9      142.80      150.53     37.18 o 
  -6   9   9      134.88       76.04     36.81 o 
  -5   9   9      673.71      792.60     76.80 o 
  -4   9   9        0.76      -58.29     38.86 o 
  -3   9   9      156.82      141.07     33.63 o 
  -2   9   9      173.44      150.59     33.99 o 
  -1   9   9     1701.63     1689.07     68.74 o 
   0   9   9        8.48       -6.22     20.60 o 
   1   9   9      151.99      194.51     30.24 o 
   2   9   9       22.99      -23.88     26.98 o 
   3   9   9      538.85      685.04     75.66 o 
   4   9   9       19.03      -17.56     39.79 o 
   5   9   9      475.47      537.64     85.67 o 
   6   9   9       65.74      105.48     83.12 o 
  -9  10   9      182.46      295.36     58.12 o 
  -8  10   9       14.61      -22.41     38.70 o 
  -7  10   9      116.32      106.76     42.61 o 
  -6  10   9      876.14      775.82     82.11 o 
  -5  10   9      668.28      765.51    141.33 o 
  -4  10   9      412.27      423.52     59.32 o 
  -3  10   9      223.28      230.51     50.02 o 
  -2  10   9     1646.15     1672.20     85.82 o 
  -1  10   9      305.33      350.97     34.43 o 
   0  10   9     1250.70     1240.85     53.13 o 
   1  10   9     1688.21     1760.37     90.68 o 
   2  10   9      850.77      790.81     57.80 o 
   3  10   9      318.07      250.31     43.11 o 
   4  10   9      292.10      442.54     63.77 o 
   5  10   9       23.58       30.38     72.48 o 
   6  10   9       48.69       19.89     72.79 o 
  -9  11   9       35.90       -2.24     43.06 o 
  -8  11   9      157.47      153.64     75.25 o 
  -7  11   9       23.73        0.94     45.13 o 
  -6  11   9       46.59       -4.24     43.10 o 
  -5  11   9        1.74      -33.22     37.22 o 
  -4  11   9     3348.33     3273.30    368.50 o 
  -3  11   9      295.72      304.61     42.16 o 
  -2  11   9     1133.64     1096.17     59.32 o 
  -1  11   9      318.68      307.45     41.22 o 
   0  11   9        7.59       -6.21     23.22 o 
   1  11   9       26.41        3.35     30.02 o 
   2  11   9      866.86     1121.29    103.91 o 
   3  11   9       15.33       -1.08     34.11 o 
   4  11   9      235.30      188.04     46.11 o 
   5  11   9        5.90        1.39     75.41 o 
   6  11   9      147.96       84.82     82.96 o 
  -9  12   9      196.37      159.34     55.66 o 
  -8  12   9      126.90       49.69     51.69 o 
  -7  12   9      259.11       83.77     59.68 o 
  -6  12   9     1256.07     1139.12     90.91 o 
  -5  12   9        6.43       19.30     40.69 o 
  -4  12   9        5.11        0.96     42.76 o 
  -3  12   9      154.96      148.75     37.31 o 
  -2  12   9      235.11      247.56     39.67 o 
  -1  12   9      244.02      200.49     31.75 o 
   0  12   9      430.45      481.87     41.91 o 
   1  12   9       18.13       40.01     31.79 o 
   2  12   9        4.19       38.49     49.81 o 
   3  12   9       18.37       45.55     36.26 o 
   4  12   9      230.69      281.29     49.73 o 
   5  12   9        1.03      -62.77     57.06 o 
  -9  13   9      343.83      374.32    128.32 o 
  -8  13   9        3.02      -57.90     64.69 o 
  -7  13   9       57.48       41.91     54.59 o 
  -6  13   9       10.38      -23.32     46.37 o 
  -5  13   9      804.73      829.72    103.55 o 
  -4  13   9      953.37     1121.94    116.35 o 
  -3  13   9     2766.95     2729.67    215.99 o 
  -2  13   9        4.79      -12.35     28.12 o 
  -1  13   9      687.74      828.76     61.77 o 
   0  13   9      656.21      651.41     64.44 o 
   1  13   9      398.39      331.09     46.28 o 
   2  13   9      609.00      660.86     59.69 o 
   3  13   9      202.41      197.56     47.11 o 
   4  13   9        1.14      -29.12     36.34 o 
   5  13   9      127.16      247.66     93.76 o 
  -8  14   9       14.47      -23.51     52.12 o 
  -7  14   9      433.39      423.09    198.69 o 
  -6  14   9       28.99      -23.71     41.11 o 
  -5  14   9      393.95      417.18     94.99 o 
  -4  14   9        6.36       18.38     48.56 o 
  -3  14   9      854.15      905.73    217.97 o 
  -2  14   9      355.45      283.99     51.85 o 
  -1  14   9      386.32      429.41     54.68 o 
   0  14   9        4.97      -12.01     26.78 o 
   1  14   9      669.49      706.41     96.22 o 
   2  14   9       44.78      -15.90     32.75 o 
   3  14   9      132.15      120.28     42.93 o 
   4  14   9       65.40       33.37     55.26 o 
   5  14   9       10.31      -64.46     64.15 o 
  -8  15   9      106.70       60.20     62.70 o 
  -7  15   9      123.67       88.34     60.40 o 
  -6  15   9        8.47      -13.14     46.28 o 
  -5  15   9      821.84      895.15     90.27 o 
  -4  15   9      162.92       55.55     55.44 o 
  -3  15   9      261.14      228.21     53.08 o 
  -2  15   9       33.54      -19.93     30.38 o 
  -1  15   9      599.94      660.01    124.45 o 
   0  15   9       14.50      -23.15     32.01 o 
   1  15   9      133.23      158.66     42.86 o 
   2  15   9      455.45      553.80     59.58 o 
   3  15   9      168.46      190.06     47.32 o 
   4  15   9       20.95       24.37     53.05 o 
   5  15   9        7.49      -79.73     68.16 o 
  -8  16   9      148.36      120.37     67.97 o 
  -7  16   9      120.02      167.56     64.46 o 
  -6  16   9      255.99      279.11     76.72 o 
  -5  16   9      210.25      107.10     56.37 o 
  -4  16   9       22.29       14.34     58.37 o 
  -3  16   9       12.85      -17.79     41.24 o 
  -2  16   9      636.92      733.19    101.90 o 
  -1  16   9      184.57      137.04     41.44 o 
   0  16   9      374.61      478.81     51.37 o 
   1  16   9        8.41      -12.78     35.17 o 
   2  16   9       73.88       53.93     42.25 o 
   3  16   9       16.66       59.29     41.45 o 
   4  16   9      258.86      252.03     67.25 o 
  -7  17   9       56.05       44.28     55.42 o 
  -6  17   9       19.61       42.79     59.53 o 
  -5  17   9       85.49      121.19     56.90 o 
  -4  17   9       61.89       60.36     49.70 o 
  -3  17   9       51.50       29.08     48.58 o 
  -2  17   9      348.04      362.10     49.86 o 
  -1  17   9       32.55       31.18     35.74 o 
   0  17   9       34.88       18.29     37.59 o 
   1  17   9       10.78      -41.47     34.93 o 
   2  17   9      277.03      226.95     48.85 o 
   3  17   9       50.28       21.31     54.53 o 
   4  17   9       66.67      139.81     62.26 o 
  -7  18   9       34.69      -14.48     64.46 o 
  -6  18   9       65.66      -20.88     51.84 o 
  -5  18   9      280.90      261.48    121.74 o 
  -4  18   9        0.87      -67.53     45.02 o 
  -3  18   9     1017.10     1100.14     97.10 o 
  -2  18   9       65.31       21.38     45.63 o 
  -1  18   9       22.20      -18.75     33.05 o 
   0  18   9      101.13       73.23     42.25 o 
   1  18   9      575.71      631.59     90.35 o 
   2  18   9       35.15       61.86     42.98 o 
   3  18   9      188.46      200.79     66.39 o 
  -6  19   9      114.55      143.45     66.21 o 
  -5  19   9      521.20      606.46    132.08 o 
  -4  19   9       28.58      -23.87     47.79 o 
  -3  19   9        1.71      -14.19     75.02 o 
  -2  19   9       77.79       92.98     54.67 o 
  -1  19   9      430.86      399.20     55.73 o 
   0  19   9       53.93       56.58     41.51 o 
   1  19   9        0.81       -5.65     39.48 o 
   2  19   9      158.52      153.02     48.41 o 
   3  19   9       70.51       45.34     59.49 o 
  -6  20   9      129.29       41.68     62.56 o 
  -5  20   9        8.14      -49.08     51.29 o 
  -4  20   9      154.50       85.04     56.99 o 
  -3  20   9       88.13       52.77     56.22 o 
  -2  20   9      812.80      874.94     92.78 o 
  -1  20   9       59.50       33.73     39.40 o 
   0  20   9       39.71       72.55     45.28 o 
   1  20   9      128.83      103.66     48.44 o 
   2  20   9       11.54        5.98     43.48 o 
  -5  21   9        1.22      -25.76     52.01 o 
  -4  21   9      460.79      425.79     78.10 o 
  -3  21   9        9.08      -48.74     49.42 o 
  -2  21   9      108.59       78.12     59.80 o 
  -1  21   9       44.57       96.96     56.43 o 
   0  21   9       22.23      -38.65     38.25 o 
   1  21   9      121.54       83.01     47.40 o 
  -4  22   9        0.60      -49.52     52.64 o 
  -3  22   9      148.17      135.25     65.89 o 
  -2  22   9       64.11      114.34     59.89 o 
  -1  22   9       12.61      -35.37     48.34 o 
   0  22   9       19.29        7.37     42.90 o 
 -10   0  10      191.44      123.06     80.03 o 
  -8   0  10      789.40      816.08    121.52 o 
  -6   0  10      802.22      809.60     90.29 o 
  -4   0  10      629.57      745.14     66.91 o 
  -2   0  10     1550.71     1571.96    162.44 o 
   0   0  10      704.62      690.48     85.20 o 
   2   0  10     1715.61     1369.52    109.34 o 
   4   0  10      168.77       81.11     71.40 o 
   6   0  10       60.65       36.24     73.09 o 
 -10   1  10       14.23      -79.73     55.67 o 
  -9   1  10      311.67      163.11     55.79 o 
  -8   1  10       93.89       73.66     46.23 o 
  -7   1  10       12.12      -12.67     41.48 o 
  -6   1  10       50.41       31.33     25.90 o 
  -5   1  10      497.75      487.32     40.37 o 
  -4   1  10       10.77       -8.30     21.29 o 
  -3   1  10      764.04      845.13     48.53 o 
  -2   1  10      916.14      931.57     45.88 o 
  -1   1  10      128.96      142.26     27.94 o 
   0   1  10      416.25      358.66     35.35 o 
   1   1  10     1312.30     1064.97     93.76 o 
   2   1  10       14.71       12.43     35.39 o 
   3   1  10     1178.25     1363.33     96.14 o 
   4   1  10      647.24      784.17     75.83 o 
   5   1  10        0.64       -3.37     40.81 o 
   6   1  10       37.65       -1.82     48.15 o 
 -10   2  10        4.25       25.14     77.26 o 
  -9   2  10      212.70       99.09     52.50 o 
  -8   2  10        1.95      -21.63     39.72 o 
  -7   2  10      793.69     1075.41     72.68 o 
  -6   2  10      267.76      217.92     41.60 o 
  -5   2  10        4.66      -20.99     21.95 o 
  -4   2  10      577.36      582.18     42.29 o 
  -3   2  10      398.15      395.95     36.47 o 
  -2   2  10      733.31      787.77     46.82 o 
  -1   2  10     2189.02     2103.77    101.82 o 
   0   2  10      157.77      146.08     31.50 o 
   1   2  10        8.20       15.24     26.19 o 
   2   2  10      182.30      216.57     54.21 o 
   3   2  10      209.02      376.49     57.85 o 
   4   2  10      160.34      166.90     49.89 o 
   5   2  10      308.12      368.45     65.36 o 
   6   2  10        8.01       -2.67     46.98 o 
 -10   3  10        0.90        7.09     66.31 o 
  -9   3  10      234.59      213.50     58.43 o 
  -8   3  10      340.52      301.45     98.92 o 
  -7   3  10        1.26        3.65     31.38 o 
  -6   3  10      747.23      809.66     87.99 o 
  -5   3  10      190.82      268.08     34.45 o 
  -4   3  10      234.85      274.30     33.07 o 
  -3   3  10     1011.51      895.44     44.94 o 
  -2   3  10      131.99      148.54     28.54 o 
  -1   3  10        0.36      -25.39     20.32 o 
   0   3  10      171.25      135.30     32.12 o 
   1   3  10      269.49      318.89     39.66 o 
   2   3  10       62.45       31.09     35.78 o 
   3   3  10       78.34      146.53     50.18 o 
   4   3  10       17.08       16.42     44.99 o 
   5   3  10       70.73       74.07     48.42 o 
   6   3  10        2.54       -5.00     49.93 o 
 -10   4  10      228.74      138.63     89.44 o 
  -9   4  10       39.17       17.64     49.74 o 
  -8   4  10      712.09      709.29     84.53 o 
  -7   4  10      346.78      320.09     48.78 o 
  -6   4  10       52.22       32.39     33.07 o 
  -5   4  10      265.70      251.92     33.06 o 
  -4   4  10     2080.21     1961.52     66.37 o 
  -3   4  10      369.56      431.66     37.97 o 
  -2   4  10        4.96        8.02     21.89 o 
  -1   4  10      401.48      403.63     43.14 o 
   0   4  10      890.19     1047.72     62.68 o 
   1   4  10      216.96      248.22     38.46 o 
   2   4  10     1982.52     2076.54    226.62 o 
   3   4  10     1191.46     1063.76     77.07 o 
   4   4  10        4.69       23.76     43.61 o 
   5   4  10        0.27      -24.04     46.30 o 
   6   4  10       54.92       53.63     52.79 o 
 -10   5  10        0.70      -98.31     65.54 o 
  -9   5  10       51.34      -15.28     51.59 o 
  -8   5  10      370.58      316.99    100.39 o 
  -7   5  10       23.41       -9.96     35.26 o 
  -6   5  10     1016.64     1065.61     63.41 o 
  -5   5  10      213.88      188.11     52.24 o 
  -4   5  10      170.65      160.96     30.06 o 
  -3   5  10       26.24       48.55     24.27 o 
  -2   5  10     1744.79     1731.05    110.98 o 
  -1   5  10       50.40       18.48     26.19 o 
   0   5  10      387.42      393.55     42.35 o 
   1   5  10       35.99       14.19     27.61 o 
   2   5  10     1138.52     1238.17     83.44 o 
   3   5  10       19.80      -17.85     37.94 o 
   4   5  10      390.36      522.15     67.99 o 
   5   5  10       14.60      -61.70     42.21 o 
   6   5  10        6.90      -15.04     46.48 o 
 -10   6  10        5.36       85.28     89.29 o 
  -9   6  10       25.94      -45.49     66.62 o 
  -8   6  10      490.45      458.93     58.06 o 
  -7   6  10      558.58      556.72     57.05 o 
  -6   6  10       86.33       66.41     35.59 o 
  -5   6  10      313.22      360.26     53.28 o 
  -4   6  10      723.15      861.36     48.42 o 
  -3   6  10     1039.08     1089.70     50.85 o 
  -2   6  10      211.43      150.46     42.51 o 
  -1   6  10     1221.47     1082.93     55.05 o 
   0   6  10      216.68      172.23     36.23 o 
   1   6  10       33.12       39.55     31.26 o 
   2   6  10       10.82       -0.07     35.31 o 
   3   6  10      420.05      483.29     66.08 o 
   4   6  10       23.01       -5.33     43.78 o 
   5   6  10      170.75      115.28     51.62 o 
   6   6  10       15.91      -43.34     69.55 o 
  -9   7  10      229.95      222.37     96.08 o 
  -8   7  10       26.74       -3.81     39.64 o 
  -7   7  10      139.03      110.56     42.56 o 
  -6   7  10      662.28      614.52     57.95 o 
  -5   7  10      699.09      661.94     58.24 o 
  -4   7  10       16.16        6.11     25.83 o 
  -3   7  10     2465.49     2386.27    168.32 o 
  -2   7  10      901.48      926.53     54.53 o 
  -1   7  10      202.29      142.10     33.42 o 
   0   7  10      174.73      175.21     35.34 o 
   1   7  10     1060.85     1123.37     65.99 o 
   2   7  10       10.29       25.45     38.24 o 
   3   7  10      267.38      363.19     59.53 o 
   4   7  10       14.15      -38.27     42.34 o 
   5   7  10       63.20       -9.59     46.69 o 
   6   7  10       12.49      -24.98     69.09 o 
  -9   8  10        0.38        3.70     76.49 o 
  -8   8  10       27.85       22.45     38.46 o 
  -7   8  10      254.23      231.66     45.94 o 
  -6   8  10      441.10      407.67     60.94 o 
  -5   8  10       78.46       50.08     33.08 o 
  -4   8  10     2347.28     2302.47     89.64 o 
  -3   8  10      385.68      505.70     47.98 o 
  -2   8  10      921.99      911.85     54.13 o 
  -1   8  10      132.49      124.61     34.98 o 
   0   8  10      242.63      244.84     41.09 o 
   1   8  10        1.25       -4.44     29.14 o 
   2   8  10     1122.99     1206.15     83.00 o 
   3   8  10       70.18      148.40    104.71 o 
   4   8  10       62.59       41.07     91.45 o 
   5   8  10       14.98      -43.48     46.83 o 
   6   8  10       19.72       -8.64     75.56 o 
  -9   9  10       13.63      -39.63     60.45 o 
  -8   9  10      179.45      128.95     46.32 o 
  -7   9  10        6.52        6.06     35.49 o 
  -6   9  10      169.06      142.23     50.87 o 
  -5   9  10      116.17       79.24     44.13 o 
  -4   9  10        0.14        6.13     28.81 o 
  -3   9  10      121.96       93.03     32.44 o 
  -2   9  10      731.80      935.73     62.03 o 
  -1   9  10      245.00      287.47     41.58 o 
   0   9  10      433.13      463.65     48.25 o 
   1   9  10       26.28       32.49     38.21 o 
   2   9  10       85.41      139.01     47.92 o 
   3   9  10       60.81       17.97     44.34 o 
   4   9  10      482.73      425.34     69.34 o 
   5   9  10        0.11      -27.48     44.81 o 
  -9  10  10        2.46      -21.90     73.87 o 
  -8  10  10      193.59      249.09     68.71 o 
  -7  10  10        1.92      -53.93     42.14 o 
  -6  10  10       55.39      -12.83     38.44 o 
  -5  10  10        3.07      -21.11     34.86 o 
  -4  10  10     1292.49     1219.53    107.49 o 
  -3  10  10      168.06      156.24     37.90 o 
  -2  10  10      172.54      169.56     37.65 o 
  -1  10  10      149.88      120.81     35.38 o 
   0  10  10      267.03      376.13     45.33 o 
   1  10  10      331.65      333.39     62.53 o 
   2  10  10        5.26      -52.30     34.87 o 
   3  10  10      124.90       82.96     49.89 o 
   4  10  10        4.61      -46.97     44.95 o 
   5  10  10       63.02       24.98     69.86 o 
  -9  11  10      337.30      386.06     99.00 o 
  -8  11  10        1.77      -70.17     46.78 o 
  -7  11  10       47.22       -6.21     51.81 o 
  -6  11  10        0.74      -37.95     41.75 o 
  -5  11  10      736.79      743.33     80.33 o 
  -4  11  10      306.26      232.56     52.41 o 
  -3  11  10     1352.19     1360.95     91.62 o 
  -2  11  10        3.09      -21.34     28.66 o 
  -1  11  10       64.78       40.48     32.24 o 
   0  11  10       65.70       58.53     34.19 o 
   1  11  10      495.63      616.76     69.58 o 
   2  11  10       28.88      -20.94     64.38 o 
   3  11  10      283.15      385.24     61.72 o 
   4  11  10       27.51       13.58     46.28 o 
   5  11  10        0.68      -64.00     73.10 o 
  -9  12  10      165.61      258.69     78.39 o 
  -8  12  10        2.67     -114.54    100.01 o 
  -7  12  10      288.11      266.58     67.21 o 
  -6  12  10       40.99       30.96     46.37 o 
  -5  12  10      579.44      544.80     77.72 o 
  -4  12  10       73.05      -10.62     42.04 o 
  -3  12  10      837.48      936.17     64.97 o 
  -2  12  10      155.20      119.68     50.74 o 
  -1  12  10      491.68      553.10     54.24 o 
   0  12  10      101.10      111.98     37.18 o 
   1  12  10      202.31      213.52     51.83 o 
   2  12  10       12.92       56.34     45.53 o 
   3  12  10      718.79      975.71     90.77 o 
   4  12  10       16.51       26.72     52.48 o 
   5  12  10      113.51       -6.01     83.58 o 
  -8  13  10       74.32        4.64     59.52 o 
  -7  13  10       65.29        3.01     52.74 o 
  -6  13  10      732.37      821.76     88.61 o 
  -5  13  10       44.56      -29.13     41.71 o 
  -4  13  10      445.15      395.92    111.42 o 
  -3  13  10      464.97      587.00     55.29 o 
  -2  13  10      214.94      209.86     65.75 o 
  -1  13  10      372.36      411.56     47.90 o 
   0  13  10      864.44     1127.51     92.68 o 
   1  13  10      148.38      204.21     52.82 o 
   2  13  10      143.54      171.48     52.22 o 
   3  13  10       65.54        2.57     46.73 o 
   4  13  10       51.50       61.99     84.97 o 
  -8  14  10      148.20       79.94     64.46 o 
  -7  14  10       10.32      -28.99     46.92 o 
  -6  14  10       26.13        0.55     46.61 o 
  -5  14  10       17.14       44.20     49.67 o 
  -4  14  10      299.60      361.53     65.70 o 
  -3  14  10        0.10      -11.12     77.18 o 
  -2  14  10        1.25      -46.32     30.88 o 
  -1  14  10        7.83        6.44     34.90 o 
   0  14  10      509.63      658.41     74.59 o 
   1  14  10        5.88      -32.80     38.99 o 
   2  14  10      601.39      622.31     78.20 o 
   3  14  10        0.05      -29.95     49.12 o 
   4  14  10       13.82      -70.48     67.86 o 
  -8  15  10      165.77      121.57     99.31 o 
  -7  15  10        0.35       33.85     57.39 o 
  -6  15  10      248.04      221.53     68.37 o 
  -5  15  10      446.10      525.87     75.11 o 
  -4  15  10       12.04        1.99     45.02 o 
  -3  15  10        2.34        1.40     45.64 o 
  -2  15  10      106.18       40.73     37.20 o 
  -1  15  10       38.69       20.54     37.38 o 
   0  15  10      765.97     1016.04    142.57 o 
   1  15  10        6.55      -12.23     48.16 o 
   2  15  10       49.33       27.41     50.09 o 
   3  15  10        9.54      -43.35     47.19 o 
   4  15  10       39.22       45.34     82.50 o 
  -7  16  10      305.20      274.42     72.32 o 
  -6  16  10       63.60      -43.07     50.65 o 
  -5  16  10      159.41      155.43     58.84 o 
  -4  16  10       19.14      -37.28     40.42 o 
  -3  16  10      606.42      625.59     77.36 o 
  -2  16  10        5.96      -33.95     34.05 o 
  -1  16  10      341.80      323.14     59.08 o 
   0  16  10      118.27      177.30     57.86 o 
   1  16  10      223.10      302.99     64.65 o 
   2  16  10      116.50       53.84     52.41 o 
   3  16  10      249.68      270.06     68.09 o 
  -7  17  10       59.43       55.90     61.26 o 
  -6  17  10      147.56       73.65    105.25 o 
  -5  17  10       22.28       -2.75     54.13 o 
  -4  17  10       19.48      -14.89     46.61 o 
  -3  17  10      143.04       72.95     50.30 o 
  -2  17  10      341.80      369.61     87.51 o 
  -1  17  10        1.88      -21.64     36.33 o 
   0  17  10       33.81      -32.10     72.40 o 
   1  17  10       72.65      156.82     55.46 o 
   2  17  10       69.98       18.65     62.15 o 
   3  17  10       51.66       99.93     88.67 o 
  -6  18  10      220.95      222.84     69.93 o 
  -5  18  10      111.21       -8.78     56.61 o 
  -4  18  10      369.51      442.47    163.70 o 
  -3  18  10       53.37      -16.93     45.61 o 
  -2  18  10      332.45      262.37     61.88 o 
  -1  18  10        8.12      -66.71     78.41 o 
   0  18  10       14.09      -34.32     46.96 o 
   1  18  10        1.33      -47.83     48.04 o 
   2  18  10      411.73      403.93     73.54 o 
  -5  19  10       52.59       19.74     55.23 o 
  -4  19  10        0.16      -66.17     44.97 o 
  -3  19  10      123.73       55.33     58.83 o 
  -2  19  10      730.62      768.85     95.53 o 
  -1  19  10      172.50      221.80     60.75 o 
   0  19  10      124.43      107.60     54.69 o 
   1  19  10      331.19      298.70     67.32 o 
   2  19  10       64.05      105.85     57.19 o 
  -5  20  10      105.50       48.09     59.48 o 
  -4  20  10       22.56       -6.72     49.51 o 
  -3  20  10       60.44       23.92     49.22 o 
  -2  20  10       87.06      130.68     59.21 o 
  -1  20  10      430.86      416.82    108.57 o 
   0  20  10       18.11      -15.83     53.27 o 
   1  20  10       40.96       43.81     57.05 o 
  -3  21  10      185.20      213.02     69.25 o 
  -2  21  10       12.74       -0.77     78.03 o 
  -1  21  10       36.36      114.73     82.66 o 
   0  21  10       46.98      -14.12     80.89 o 
  -9   0  11      138.40       95.92     81.58 o 
  -7   0  11      625.12      638.42    112.27 o 
  -5   0  11       18.88      -46.71     32.95 o 
  -3   0  11      320.37      276.78     49.56 o 
  -1   0  11      636.89      794.08     70.33 o 
   1   0  11       40.69       52.89     53.66 o 
   3   0  11      203.42      308.58     85.13 o 
   5   0  11      115.03      115.04     72.32 o 
 -10   1  11      106.84      131.26     60.08 o 
  -9   1  11      131.36       80.45     53.10 o 
  -8   1  11       91.47       16.95     46.54 o 
  -7   1  11      656.02      809.14     89.57 o 
  -6   1  11      401.64      386.49     41.52 o 
  -5   1  11        6.91      -11.08     24.41 o 
  -4   1  11       56.12       33.12     24.49 o 
  -3   1  11      574.24      569.31     45.22 o 
  -2   1  11        2.26       24.69     23.74 o 
  -1   1  11      617.93      688.05     58.09 o 
   0   1  11      393.05      372.39     37.76 o 
   1   1  11      162.18      147.50     44.37 o 
   2   1  11        9.40      -27.21     42.79 o 
   3   1  11      514.79      540.86     68.12 o 
   4   1  11       14.14       36.10     47.22 o 
   5   1  11       17.83        1.30     49.06 o 
 -10   2  11        5.10       24.83     66.77 o 
  -9   2  11        0.29       22.04     50.30 o 
  -8   2  11      489.40      476.35     77.11 o 
  -7   2  11      232.64      154.13     52.18 o 
  -6   2  11      347.91      445.94     53.14 o 
  -5   2  11       35.09        8.02     24.88 o 
  -4   2  11       61.41      103.70     29.45 o 
  -3   2  11        2.44      -14.46     24.27 o 
  -2   2  11     2837.16     2655.51     85.25 o 
  -1   2  11        6.30      -23.00     22.29 o 
   0   2  11       69.57       19.41     30.24 o 
   1   2  11      360.38      416.30     46.83 o 
   2   2  11       37.78       16.81     43.27 o 
   3   2  11      108.85       26.17     54.05 o 
   4   2  11      630.04      772.78    102.93 o 
   5   2  11        7.99       40.31     52.06 o 
 -10   3  11       57.14      -28.53     62.92 o 
  -9   3  11        4.76       12.29     44.77 o 
  -8   3  11      171.76      151.24     54.74 o 
  -7   3  11       18.71       19.49     34.76 o 
  -6   3  11      653.58      793.00     66.64 o 
  -5   3  11       30.97        2.24     25.06 o 
  -4   3  11     1936.95     1960.85     69.39 o 
  -3   3  11      465.47      499.33     42.99 o 
  -2   3  11       81.14       75.87     26.57 o 
  -1   3  11      524.65      517.32     52.19 o 
   0   3  11      148.30      115.66     33.89 o 
   1   3  11      136.27       76.05     33.22 o 
   2   3  11      328.67      304.08     80.88 o 
   3   3  11        3.13        5.11     38.34 o 
   4   3  11       46.68       77.00     51.26 o 
   5   3  11       47.00       68.80     64.23 o 
  -9   4  11      307.82      250.16     68.00 o 
  -8   4  11      235.87      210.01    103.09 o 
  -7   4  11       31.65       -5.75     35.18 o 
  -6   4  11       77.19       44.22     36.58 o 
  -5   4  11      313.82      335.60     46.65 o 
  -4   4  11       22.83        9.91     25.22 o 
  -3   4  11     1035.81     1012.81     55.38 o 
  -2   4  11     1186.19     1138.30     52.37 o 
  -1   4  11      131.94      113.35     32.95 o 
   0   4  11      438.53      512.23     48.54 o 
   1   4  11      513.17      598.55     53.02 o 
   2   4  11      277.37      318.84     57.05 o 
   3   4  11      114.12       74.34     46.17 o 
   4   4  11      120.12      102.65     54.02 o 
   5   4  11       43.97       18.54     50.23 o 
  -9   5  11       35.32        7.62     53.47 o 
  -8   5  11        1.91      -69.57     46.38 o 
  -7   5  11      392.41      421.93     56.92 o 
  -6   5  11      164.63      210.50     57.69 o 
  -5   5  11      492.89      539.50     60.16 o 
  -4   5  11      102.37      103.90     29.22 o 
  -3   5  11      688.02      770.58     55.56 o 
  -2   5  11       12.73        4.64     24.19 o 
  -1   5  11      783.02      889.82     61.07 o 
   0   5  11       56.51       36.23     30.08 o 
   1   5  11       63.23       78.61     33.59 o 
   2   5  11       49.01       86.64     46.76 o 
   3   5  11      720.47      764.22     80.09 o 
   4   5  11        0.30      -61.99     41.33 o 
   5   5  11        4.58        8.35     49.34 o 
  -9   6  11       25.34      -25.67     54.40 o 
  -8   6  11      173.54      140.01     66.54 o 
  -7   6  11       32.96       -3.38     37.95 o 
  -6   6  11      303.64      303.03     46.32 o 
  -5   6  11       28.00       12.20     31.92 o 
  -4   6  11       56.72       47.13     28.48 o 
  -3   6  11      372.01      362.63     40.24 o 
  -2   6  11      432.98      445.31     47.51 o 
  -1   6  11      262.36      217.06     39.20 o 
   0   6  11      413.80      402.32     49.05 o 
   1   6  11      208.34      224.57     40.74 o 
   2   6  11       99.88      105.64     45.34 o 
   3   6  11       21.37        8.49     41.94 o 
   4   6  11      138.01      175.00     57.13 o 
   5   6  11       60.03       45.33     61.30 o 
  -9   7  11       29.34      -45.19     69.40 o 
  -8   7  11      138.03       88.07     43.93 o 
  -7   7  11        0.97      -39.36     37.10 o 
  -6   7  11       28.50       -6.11     33.65 o 
  -5   7  11       98.03      145.58     39.57 o 
  -4   7  11     3100.18     3136.33    150.34 o 
  -3   7  11      147.57      109.50     34.90 o 
  -2   7  11        2.07      -21.80     29.45 o 
  -1   7  11      300.83      271.21     41.93 o 
   0   7  11      432.37      491.18     49.85 o 
   1   7  11        4.50       32.54     53.20 o 
   2   7  11      699.09      776.88     75.68 o 
   3   7  11       38.94      -15.96     45.35 o 
   4   7  11        4.66       16.34     47.27 o 
   5   7  11        1.41      -66.05     48.93 o 
  -9   8  11       86.86        0.31     73.87 o 
  -8   8  11      190.44      127.86     45.48 o 
  -7   8  11       34.81       25.03     36.70 o 
  -6   8  11      387.15      389.62     54.82 o 
  -5   8  11      908.69     1004.53    102.72 o 
  -4   8  11       54.88       22.27     33.36 o 
  -3   8  11      954.00     1037.53     63.73 o 
  -2   8  11        3.60      -23.04     28.43 o 
  -1   8  11        0.84       41.08     30.80 o 
   0   8  11      222.42      209.73     39.47 o 
   1   8  11      840.98      977.03    147.03 o 
   2   8  11        3.76       24.04     42.75 o 
   3   8  11      117.40      145.18     58.68 o 
   4   8  11       22.85       39.05     48.65 o 
   5   8  11       14.88       34.54     54.25 o 
  -9   9  11       51.86       -3.08     78.03 o 
  -8   9  11       67.95       30.99     41.88 o 
  -7   9  11      684.55      673.16     70.72 o 
  -6   9  11       44.65      -33.53     34.18 o 
  -5   9  11       65.01       -0.79     42.04 o 
  -4   9  11        6.56       -5.78     30.54 o 
  -3   9  11      148.08      158.21     46.56 o 
  -2   9  11      131.91       52.58     35.59 o 
  -1   9  11      510.07      612.15     54.97 o 
   0   9  11      598.40      610.86     56.20 o 
   1   9  11      118.18       64.09     44.16 o 
   2   9  11      173.87      162.32     51.54 o 
   3   9  11       63.44       78.94     49.29 o 
   4   9  11       35.70       48.44     51.27 o 
   5   9  11      154.43      190.79     65.12 o 
  -9  10  11       32.92        5.24     78.65 o 
  -8  10  11        9.40      -18.51     50.75 o 
  -7  10  11        0.17      -49.89     41.19 o 
  -6  10  11       40.94        7.99     44.66 o 
  -5  10  11      485.02      647.16    230.46 o 
  -4  10  11       13.29      -26.36     38.25 o 
  -3  10  11      284.82      308.94     44.02 o 
  -2  10  11       75.93       57.10     34.51 o 
  -1  10  11        0.89       -2.25     31.23 o 
   0  10  11        7.69       51.31     35.44 o 
   1  10  11       71.18      113.58     49.61 o 
   2  10  11      147.59      153.16     52.65 o 
   3  10  11      219.98      194.70     91.68 o 
   4  10  11       51.00       -4.52     48.79 o 
  -8  11  11       17.71      -47.68     51.88 o 
  -7  11  11      273.20      204.52     63.21 o 
  -6  11  11      294.72      313.40     73.01 o 
  -5  11  11       33.09       12.15     45.57 o 
  -4  11  11       27.91      -11.52     39.07 o 
  -3  11  11        2.94      -14.44     31.82 o 
  -2  11  11        7.84       25.71     32.13 o 
  -1  11  11      236.88      278.07     45.49 o 
   0  11  11      821.48      970.05     69.15 o 
   1  11  11       87.46      117.89     51.44 o 
   2  11  11      381.75      531.25     72.57 o 
   3  11  11       22.11       -0.30     46.95 o 
   4  11  11        9.85        0.37     50.28 o 
  -8  12  11      148.88      143.41     63.92 o 
  -7  12  11       27.35       17.48     52.86 o 
  -6  12  11      474.36      553.89     77.99 o 
  -5  12  11      650.19      692.89    142.10 o 
  -4  12  11     1192.59     1194.67     93.20 o 
  -3  12  11        0.29      -12.79     33.16 o 
  -2  12  11      649.06      699.31     60.76 o 
  -1  12  11        6.10       -1.79     33.50 o 
   0  12  11      337.29      235.96     58.07 o 
   1  12  11      107.31      127.12     53.42 o 
   2  12  11      869.74     1002.31     91.15 o 
   3  12  11        0.21       30.36     49.39 o 
   4  12  11       75.65      147.98     62.98 o 
  -8  13  11       79.93      135.04     65.27 o 
  -7  13  11      428.00      488.89     79.29 o 
  -6  13  11        5.75      -47.46     47.02 o 
  -5  13  11       71.77       29.54     46.12 o 
  -4  13  11      111.76       55.91     50.93 o 
  -3  13  11      671.55      642.87    130.38 o 
  -2  13  11       36.28        2.47     35.45 o 
  -1  13  11      530.34      576.03     68.43 o 
   0  13  11      114.15       92.51     49.69 o 
   1  13  11       19.40       31.89     47.54 o 
   2  13  11      155.92      156.47     92.22 o 
   3  13  11      138.91      165.81     97.54 o 
   4  13  11       34.37       58.14     85.89 o 
  -7  14  11        5.97        3.34     52.58 o 
  -6  14  11        0.61      -36.05     46.69 o 
  -5  14  11      932.63      965.58     93.25 o 
  -4  14  11        6.90        4.37     48.64 o 
  -3  14  11        5.64      -52.36     39.83 o 
  -2  14  11       57.94       25.73     39.38 o 
  -1  14  11       33.76       31.97     38.34 o 
   0  14  11      197.59      177.36     57.25 o 
   1  14  11      546.95      633.01     78.43 o 
   2  14  11        4.46      -51.59    104.71 o 
   3  14  11        7.17       21.47     52.96 o 
  -7  15  11      248.07      303.79    119.36 o 
  -6  15  11       90.06       39.20     54.14 o 
  -5  15  11       54.91      102.05     54.05 o 
  -4  15  11      158.54      152.64     55.89 o 
  -3  15  11      727.11      770.97    131.31 o 
  -2  15  11       21.89        7.24     36.64 o 
  -1  15  11      406.52      365.62     53.64 o 
   0  15  11        4.32      -17.22     47.27 o 
   1  15  11       24.45      -25.16     47.29 o 
   2  15  11       31.10       56.30     57.21 o 
   3  15  11      152.38      143.79     58.91 o 
  -7  16  11       13.91      -76.10     50.74 o 
  -6  16  11      223.40      168.11     64.79 o 
  -5  16  11       54.15       42.82     49.48 o 
  -4  16  11        8.88       -0.38     47.54 o 
  -3  16  11       21.35      -69.71     46.47 o 
  -2  16  11      358.19      420.40     57.27 o 
  -1  16  11       43.08       11.12     47.38 o 
   0  16  11      471.54      485.80     76.02 o 
   1  16  11        1.71       20.11     62.38 o 
   2  16  11       91.97       95.88     57.24 o 
  -6  17  11        1.84       46.53     55.72 o 
  -5  17  11        6.62      -26.70     77.11 o 
  -4  17  11       66.98      -15.13     46.69 o 
  -3  17  11        3.68      -31.08     47.56 o 
  -2  17  11       11.46      -55.22     46.34 o 
  -1  17  11      238.98      201.14     76.64 o 
   0  17  11       83.43      161.33     61.48 o 
   1  17  11        8.52       46.08     56.21 o 
   2  17  11       11.57       99.58     60.27 o 
  -5  18  11      151.45      329.14     81.73 o 
  -4  18  11       14.84        3.45     48.67 o 
  -3  18  11      292.99      376.33    218.83 o 
  -2  18  11        5.31       31.17     50.30 o 
  -1  18  11      138.11      213.84     61.17 o 
   0  18  11        1.55        0.58     51.95 o 
   1  18  11       69.78       -4.66     52.08 o 
  -4  19  11      189.22       90.85    113.34 o 
  -3  19  11      100.43       89.76     59.27 o 
  -2  19  11       44.19       77.18     61.06 o 
  -1  19  11      474.25      438.42     73.06 o 
   0  19  11      136.65       52.65     51.91 o 
  -3  20  11       71.73      111.52     67.93 o 
  -2  20  11      305.29      511.05    113.50 o 
  -1  20  11       23.98      -35.16     77.26 o 
  -8   0  12       47.20        4.63     67.39 o 
  -6   0  12     2109.30     2234.66    111.42 o 
  -4   0  12      525.94      544.36     66.50 o 
  -2   0  12      418.68      422.71     59.77 o 
   0   0  12      730.07      717.18     72.66 o 
   2   0  12       73.51       26.99     69.70 o 
   4   0  12       13.66      -13.26     66.46 o 
  -9   1  12        7.31      -60.01     47.76 o 
  -8   1  12        9.19      -12.77     44.54 o 
  -7   1  12       55.41       81.91     55.70 o 
  -6   1  12       55.13       89.47     33.37 o 
  -5   1  12      148.94      142.58     33.77 o 
  -4   1  12       69.42       33.62     27.81 o 
  -3   1  12      180.90      139.12     38.93 o 
  -2   1  12      774.90      896.59     69.04 o 
  -1   1  12      102.13      115.08     32.72 o 
   0   1  12       97.53       59.68     33.79 o 
   1   1  12       95.37       42.26     55.98 o 
   2   1  12       71.70       -8.19     39.85 o 
   3   1  12       33.06       66.34     50.18 o 
   4   1  12     1047.56     1132.98    101.78 o 
   5   1  12       25.89       41.77     58.47 o 
  -9   2  12       61.67       50.13     55.02 o 
  -8   2  12        0.24       19.92     51.67 o 
  -7   2  12      835.87      844.07     94.58 o 
  -6   2  12      515.03      470.84     55.95 o 
  -5   2  12       27.12       26.76     29.77 o 
  -4   2  12       79.14       41.90     29.13 o 
  -3   2  12      573.79      633.10     72.65 o 
  -2   2  12       65.91       28.76     26.62 o 
  -1   2  12     1112.15     1148.48     58.54 o 
   0   2  12       22.91       15.95     30.76 o 
   1   2  12        2.21      -17.24     37.13 o 
   2   2  12       12.02      -36.77     38.11 o 
   3   2  12      128.93      150.21     52.45 o 
   4   2  12       87.86       45.89     54.02 o 
   5   2  12        7.09       56.03     72.79 o 
  -9   3  12      104.27        1.66     52.79 o 
  -8   3  12       97.96      -11.69     81.50 o 
  -7   3  12       18.50      -46.75     36.93 o 
  -6   3  12       97.08       89.12     40.06 o 
  -5   3  12     1210.08     1194.03     59.39 o 
  -4   3  12      355.91      386.28     41.37 o 
  -3   3  12      180.49      151.79     32.32 o 
  -2   3  12       11.17       -0.62     27.47 o 
  -1   3  12      604.52      719.23     58.02 o 
   0   3  12       16.31        3.17     31.68 o 
   1   3  12      862.25      882.29     66.46 o 
   2   3  12      110.96      114.51     54.97 o 
   3   3  12        6.15        2.33     45.52 o 
   4   3  12      106.51      139.78     59.49 o 
   5   3  12       88.24      147.60     55.93 o 
  -9   4  12        1.29      -50.14     48.58 o 
  -8   4  12       14.24      -34.17     53.98 o 
  -7   4  12       69.21       11.47     37.61 o 
  -6   4  12      157.27      217.45     47.85 o 
  -5   4  12      265.11      202.13     35.74 o 
  -4   4  12      830.08      925.34     58.01 o 
  -3   4  12       16.32      -21.20     27.13 o 
  -2   4  12      168.36      113.39     31.34 o 
  -1   4  12      526.23      548.79     91.97 o 
   0   4  12      130.34      161.75     37.58 o 
   1   4  12       26.61       43.70     35.10 o 
   2   4  12      304.71      310.20    101.24 o 
   3   4  12       21.56      -24.08     48.66 o 
   4   4  12      106.73       72.96     54.07 o 
  -9   5  12        9.24      -24.87     53.18 o 
  -8   5  12      374.77      324.84     74.85 o 
  -7   5  12       42.77        2.43     39.82 o 
  -6   5  12     1254.16     1258.84     71.99 o 
  -5   5  12        5.61       -9.31     28.25 o 
  -4   5  12        4.35       -5.24     27.74 o 
  -3   5  12       33.45        0.08     26.25 o 
  -2   5  12      835.19      982.89     66.56 o 
  -1   5  12        1.32      -43.78     29.19 o 
   0   5  12     1739.18     1656.81     77.37 o 
   1   5  12      121.78      130.40     39.42 o 
   2   5  12      121.13      105.18     52.76 o 
   3   5  12       47.70       60.28     51.29 o 
   4   5  12       15.50       14.94     48.49 o 
  -9   6  12       75.30       31.74     55.99 o 
  -8   6  12       28.69       74.80     63.84 o 
  -7   6  12       75.34       17.31     41.59 o 
  -6   6  12      286.81      327.62     54.23 o 
  -5   6  12       11.60      -30.58     32.99 o 
  -4   6  12        9.33      -37.17     24.78 o 
  -3   6  12      282.43      285.13     38.29 o 
  -2   6  12      145.99      185.21     41.18 o 
  -1   6  12       15.85        0.68     31.71 o 
   0   6  12      616.16      766.22     63.17 o 
   1   6  12       53.30       83.39     46.83 o 
   2   6  12       50.11       87.19     50.36 o 
   3   6  12      190.99      273.07     59.68 o 
   4   6  12       75.60       24.47     49.15 o 
  -9   7  12       56.17      -12.55     56.62 o 
  -8   7  12        4.18      -29.08     38.13 o 
  -7   7  12      130.67      127.80     45.83 o 
  -6   7  12       78.32       -6.55     38.59 o 
  -5   7  12      202.39      200.36     47.04 o 
  -4   7  12       11.33        4.09     27.90 o 
  -3   7  12      197.81      205.26     67.61 o 
  -2   7  12        4.83      -32.44     30.97 o 
  -1   7  12       65.85       70.25     34.23 o 
   0   7  12      206.92      213.46     44.41 o 
   1   7  12      737.32      810.22    119.74 o 
   2   7  12        6.46       19.89     47.70 o 
   3   7  12       25.14       17.72     46.91 o 
   4   7  12        0.08      -11.13     49.35 o 
  -8   8  12        5.71      -14.32     41.06 o 
  -7   8  12      818.10      773.55     71.38 o 
  -6   8  12        1.53       -4.52     37.04 o 
  -5   8  12        0.43      -24.05     33.10 o 
  -4   8  12      651.32      557.93     55.18 o 
  -3   8  12       12.44      -36.78     30.11 o 
  -2   8  12        2.79        1.42     34.17 o 
  -1   8  12      673.71      708.43     77.06 o 
   0   8  12      293.44      259.31     46.39 o 
   1   8  12      124.42      116.64     65.69 o 
   2   8  12      151.45       99.28     51.67 o 
   3   8  12       12.36        1.64     50.32 o 
   4   8  12        0.16       22.59     51.96 o 
  -8   9  12      227.82      184.00     71.72 o 
  -7   9  12       23.93       -2.16     40.68 o 
  -6   9  12        1.59       -5.54     48.53 o 
  -5   9  12      153.05      114.12     51.20 o 
  -4   9  12       43.97        8.79     44.97 o 
  -3   9  12        2.60      -33.53     31.09 o 
  -2   9  12      227.18      242.40     44.76 o 
  -1   9  12       47.64       39.64     36.48 o 
   0   9  12       60.76       15.07     35.34 o 
   1   9  12       72.57       29.35     48.20 o 
   2   9  12      209.43      163.39     53.82 o 
   3   9  12        0.02      -34.89     63.77 o 
   4   9  12      135.92      177.91     63.29 o 
  -8  10  12       58.80        1.02     53.57 o 
  -7  10  12       18.74      -53.35     47.83 o 
  -6  10  12      427.11      427.21    176.80 o 
  -5  10  12       61.77       15.54     45.84 o 
  -4  10  12       57.34       53.13     46.98 o 
  -3  10  12      488.39      536.06     57.41 o 
  -2  10  12        7.20      -15.84     34.02 o 
  -1  10  12      182.01      221.43     45.60 o 
   0  10  12      196.07      117.75     47.94 o 
   1  10  12        4.95      -30.70     45.54 o 
   2  10  12       50.75        0.90     47.12 o 
   3  10  12      271.12      210.83     74.95 o 
  -8  11  12       18.08       -7.75     52.04 o 
  -7  11  12      178.11      190.56     65.75 o 
  -6  11  12        1.70      -15.42     49.86 o 
  -5  11  12     1056.90     1206.12    159.68 o 
  -4  11  12      187.93      190.55     58.47 o 
  -3  11  12        4.04      -22.16     34.78 o 
  -2  11  12      116.85      103.15     46.19 o 
  -1  11  12      441.01      491.99     54.76 o 
   0  11  12        0.92        5.31     43.89 o 
   1  11  12      388.18      476.58     71.80 o 
   2  11  12       95.54      115.89     51.80 o 
   3  11  12        1.32       30.19     53.60 o 
  -7  12  12      180.07      136.99     60.86 o 
  -6  12  12       17.12        0.44     47.53 o 
  -5  12  12       11.96       13.96     48.10 o 
  -4  12  12      115.53       48.67     52.20 o 
  -3  12  12      695.45      733.23     65.12 o 
  -2  12  12       14.06       60.20     53.78 o 
  -1  12  12      268.14      268.05     48.84 o 
   0  12  12      245.10      216.90     59.42 o 
   1  12  12       40.33       72.03     52.05 o 
   2  12  12       33.04       -4.26     48.26 o 
   3  12  12      157.25      226.70     91.68 o 
  -7  13  12       10.20       19.61     63.23 o 
  -6  13  12      310.38      253.78     97.39 o 
  -5  13  12      402.03      407.97    254.37 o 
  -4  13  12        7.56      -20.17     45.84 o 
  -3  13  12       64.19      -10.89     47.56 o 
  -2  13  12      496.55      540.19     60.11 o 
  -1  13  12        2.30        9.13     39.31 o 
   0  13  12       39.88       11.69     50.39 o 
   1  13  12      328.80      405.61     70.67 o 
   2  13  12        6.74      -39.15     49.61 o 
   3  13  12        4.11       16.64    111.57 o 
  -7  14  12       17.35       25.21     59.34 o 
  -6  14  12       68.12       92.91     58.19 o 
  -5  14  12       21.21      -53.95     42.37 o 
  -4  14  12      430.05      436.68     88.90 o 
  -3  14  12       82.65       24.46     59.37 o 
  -2  14  12       34.49       -1.30     38.67 o 
  -1  14  12      106.03       42.61     51.94 o 
   0  14  12      102.30       97.15     58.93 o 
   1  14  12       21.04       41.73     48.49 o 
   2  14  12       64.39       62.98     57.90 o 
  -6  15  12      124.45      130.20     60.94 o 
  -5  15  12      111.42       68.38     56.07 o 
  -4  15  12       26.36       40.08     50.85 o 
  -3  15  12        0.80      -13.30     48.04 o 
  -2  15  12      444.63      534.34     60.44 o 
  -1  15  12        4.48      -12.55     46.23 o 
   0  15  12      263.33      237.54     91.53 o 
   1  15  12      244.91      235.82     65.42 o 
   2  15  12        1.79      -58.10     54.78 o 
  -6  16  12      142.98      138.47     60.49 o 
  -5  16  12        2.95      -17.53     63.23 o 
  -4  16  12       10.47        7.26     52.73 o 
  -3  16  12      332.06      351.37     68.62 o 
  -2  16  12      266.99      206.34     63.68 o 
  -1  16  12      145.73       97.73     78.57 o 
   0  16  12        1.26      -48.40     52.25 o 
   1  16  12        6.62       18.04     58.05 o 
  -5  17  12       83.99       55.76     57.21 o 
  -4  17  12      116.78      107.08     70.09 o 
  -3  17  12       10.48        0.56     47.25 o 
  -2  17  12      153.19      113.00     75.56 o 
  -1  17  12        1.86        1.37     54.62 o 
   0  17  12        5.67        3.44     54.49 o 
  -4  18  12      222.81      184.14     66.24 o 
  -3  18  12       23.25       11.36     58.81 o 
  -2  18  12      200.50      174.41     97.93 o 
  -1  18  12        2.36      -59.30     61.46 o 
  -9   0  13        3.65      -42.72     76.95 o 
  -7   0  13      182.29      221.90     89.29 o 
  -5   0  13      623.69      794.32     81.70 o 
  -3   0  13        2.89      -15.55     40.63 o 
  -1   0  13      397.10      361.11     63.39 o 
   1   0  13      431.18      403.87     92.69 o 
   3   0  13        1.68       -6.48     73.87 o 
  -9   1  13       30.21       13.04     53.32 o 
  -8   1  13        8.09      -72.83     48.55 o 
  -7   1  13      117.06      123.07     93.84 o 
  -6   1  13      483.68      436.72     56.53 o 
  -5   1  13      382.50      410.88     46.16 o 
  -4   1  13       90.02       37.11     32.40 o 
  -3   1  13      375.61      470.89     46.62 o 
  -2   1  13      101.89       78.62     32.62 o 
  -1   1  13      219.87      212.78     37.57 o 
   0   1  13       90.95       48.24     35.34 o 
   1   1  13      152.83      136.69     51.41 o 
   2   1  13      110.07       74.91     51.60 o 
   3   1  13       28.56       -3.29     53.95 o 
   4   1  13       25.85        0.59     53.58 o 
  -9   2  13        0.48      -48.78     51.96 o 
  -8   2  13      276.01      264.08     85.75 o 
  -7   2  13       43.01       17.84     53.16 o 
  -6   2  13       17.04       25.01     40.55 o 
  -5   2  13       11.39      -15.62     30.09 o 
  -4   2  13       62.40       13.88     30.63 o 
  -3   2  13       74.90       45.52     30.80 o 
  -2   2  13      425.96      413.87     51.13 o 
  -1   2  13        6.20       19.13     33.29 o 
   0   2  13        2.03      -31.93     31.33 o 
   1   2  13       13.85      -27.65     40.22 o 
   2   2  13      132.23      153.82     55.14 o 
   3   2  13       18.40       -5.35     50.91 o 
   4   2  13       72.38       64.25    169.40 o 
  -9   3  13       33.33      -24.10     52.87 o 
  -8   3  13       14.01        9.98     57.47 o 
  -7   3  13      140.60      147.92     66.39 o 
  -6   3  13      558.99      577.04     63.84 o 
  -5   3  13      173.05      198.12     38.67 o 
  -4   3  13      122.71       80.94     31.94 o 
  -3   3  13       40.14       21.56     29.61 o 
  -2   3  13       64.02       38.57     31.00 o 
  -1   3  13      256.63      258.73     45.41 o 
   0   3  13      415.26      456.67     94.26 o 
   1   3  13       14.08       20.62     42.45 o 
   2   3  13       55.64       22.33     47.41 o 
   3   3  13      118.77       58.93     56.27 o 
   4   3  13       82.28       58.88     74.79 o 
  -8   4  13       27.27      -31.49     50.21 o 
  -7   4  13       28.36       41.72     45.36 o 
  -6   4  13      114.74      125.32     44.94 o 
  -5   4  13     1064.38     1252.93     66.97 o 
  -4   4  13      123.93       49.28     33.00 o 
  -3   4  13        0.97      -27.06     28.09 o 
  -2   4  13       32.47       31.79     35.15 o 
  -1   4  13      107.45       96.02     40.39 o 
   0   4  13       47.60       18.18     34.35 o 
   1   4  13      366.27      380.48     63.51 o 
   2   4  13       32.71       80.44     62.15 o 
   3   4  13        1.42      -44.69     43.01 o 
  -8   5  13        1.23      -35.11     49.22 o 
  -7   5  13      462.31      437.58     60.60 o 
  -6   5  13       40.34       -9.37     38.25 o 
  -5   5  13      574.85      494.51     57.38 o 
  -4   5  13      183.17      151.12     36.04 o 
  -3   5  13      798.51      828.23     57.40 o 
  -2   5  13      181.43      125.76     40.46 o 
  -1   5  13      484.59      569.74     60.67 o 
   0   5  13        0.86      -28.96     32.79 o 
   1   5  13        4.17      -31.60     38.16 o 
   2   5  13       19.13      -31.23     46.06 o 
   3   5  13      274.36      341.18     69.81 o 
  -8   6  13       67.75      -16.83     56.31 o 
  -7   6  13       27.94      -16.35     39.87 o 
  -6   6  13      494.57      416.36     70.77 o 
  -5   6  13      109.73       87.57     42.16 o 
  -4   6  13       82.35       66.82     32.86 o 
  -3   6  13        1.06      -40.38     31.16 o 
  -2   6  13      123.47      123.10     44.91 o 
  -1   6  13      282.46      342.71     51.79 o 
   0   6  13      256.16      238.16     48.00 o 
   1   6  13      207.09      218.14     59.53 o 
   2   6  13      139.30      139.58     58.59 o 
   3   6  13        0.06       36.62     69.93 o 
  -8   7  13        3.09      -33.01     55.95 o 
  -7   7  13       33.81       19.57     41.34 o 
  -6   7  13      254.25      242.16     52.15 o 
  -5   7  13      103.91       32.63     40.47 o 
  -4   7  13       59.31       69.42     37.41 o 
  -3   7  13       20.60      -13.80     35.26 o 
  -2   7  13        9.27       -2.05     35.95 o 
  -1   7  13      154.62      153.88     43.37 o 
   0   7  13      161.06      147.03     43.58 o 
   1   7  13       23.50       14.44     73.94 o 
   2   7  13       86.49       45.31     50.18 o 
   3   7  13       11.41       -1.88     51.59 o 
  -8   8  13      164.29       92.35     49.09 o 
  -7   8  13       52.04       59.35     45.92 o 
  -6   8  13       20.27      -11.04     40.52 o 
  -5   8  13       40.72        3.16     46.42 o 
  -4   8  13      107.07       55.61     39.73 o 
  -3   8  13        4.27       -4.79     35.45 o 
  -2   8  13      640.94      724.66     63.65 o 
  -1   8  13      118.62      135.84     43.18 o 
   0   8  13       16.18       26.99     47.28 o 
   1   8  13      226.77      325.36     64.73 o 
   2   8  13       34.82       79.37     68.31 o 
   3   8  13        5.03      -34.52     53.70 o 
  -8   9  13       10.32       -1.18     45.29 o 
  -7   9  13      189.71      149.51     50.85 o 
  -6   9  13      189.85      193.56     61.70 o 
  -5   9  13       22.68       31.31     50.94 o 
  -4   9  13       91.82       27.31     49.61 o 
  -3   9  13      567.06      574.36     60.54 o 
  -2   9  13       33.02       35.35     41.63 o 
  -1   9  13       68.15       92.23     58.62 o 
   0   9  13        0.12      -36.17     41.61 o 
   1   9  13      153.79      179.20     71.32 o 
   2   9  13       39.27       39.13     56.11 o 
   3   9  13       39.98       31.75     65.85 o 
  -7  10  13      200.87      137.92     60.14 o 
  -6  10  13        6.11       43.27     51.68 o 
  -5  10  13       40.09        7.64     47.35 o 
  -4  10  13       32.49      -19.40     89.60 o 
  -3  10  13       90.36      107.76     40.17 o 
  -2  10  13      470.99      462.53     71.79 o 
  -1  10  13      293.58      347.29     55.35 o 
   0  10  13       32.08       17.75     71.32 o 
   1  10  13       28.43       64.01     52.22 o 
   2  10  13       35.26       46.46     50.97 o 
  -7  11  13       18.48       29.04     54.67 o 
  -6  11  13      210.02      212.94     61.68 o 
  -5  11  13       53.44       -6.34     50.60 o 
  -4  11  13       83.60       59.28     50.27 o 
  -3  11  13      426.37      452.14     57.48 o 
  -2  11  13      237.51      217.89     77.41 o 
  -1  11  13       12.56      -46.71     35.98 o 
   0  11  13      760.06      798.51    140.79 o 
   1  11  13       24.10       36.37     49.63 o 
   2  11  13        6.51      -61.81     59.68 o 
  -7  12  13       71.69      -47.01     85.12 o 
  -6  12  13       48.93       31.80     51.84 o 
  -5  12  13       79.52      -14.01     50.37 o 
  -4  12  13       22.61      -33.75     56.13 o 
  -3  12  13        2.20      -64.93     50.81 o 
  -2  12  13      492.17      621.73     67.09 o 
  -1  12  13      140.43      126.99     57.80 o 
   0  12  13       17.90       17.45     53.05 o 
   1  12  13       56.77      -34.29     53.40 o 
   2  12  13       81.26       34.66     50.14 o 
  -6  13  13       34.77      -17.02     59.30 o 
  -5  13  13        0.26      -65.49     43.66 o 
  -4  13  13       83.69       23.05     73.56 o 
  -3  13  13       28.81       -2.30     77.11 o 
  -2  13  13       83.97       42.10     42.52 o 
  -1  13  13        4.92      -24.84     46.92 o 
   0  13  13       89.96       48.19     51.79 o 
   1  13  13       14.26       22.80     53.80 o 
  -6  14  13        1.32      -47.08     51.77 o 
  -5  14  13      220.10      150.17     92.53 o 
  -4  14  13        8.19       49.61     53.31 o 
  -3  14  13        8.05       -5.60     47.12 o 
  -2  14  13       58.88       -3.66     40.74 o 
  -1  14  13       38.16       18.78     51.46 o 
   0  14  13       19.05       -1.64     50.71 o 
   1  14  13      221.79      205.84     68.24 o 
  -5  15  13       25.23      -12.30     55.83 o 
  -4  15  13      164.22      162.57     91.75 o 
  -3  15  13       52.26       17.83     53.67 o 
  -2  15  13       66.85       80.75     46.65 o 
  -1  15  13        0.48      -44.19     49.93 o 
   0  15  13      134.46      118.10     72.78 o 
  -4  16  13       64.49      172.25     69.19 o 
  -3  16  13       14.77      -49.16     50.47 o 
  -2  16  13       80.31      135.70     84.66 o 
  -1  16  13        8.15       17.24     62.38 o 
  -8   0  14      224.57      149.58     97.46 o 
  -6   0  14     2121.38     2127.02    117.02 o 
  -4   0  14       43.82      -33.33     46.38 o 
  -2   0  14      638.35      714.42     80.47 o 
   0   0  14      562.75      583.38    111.35 o 
   2   0  14        0.55       -8.79     63.38 o 
  -8   1  14       59.50       14.32     55.09 o 
  -7   1  14      271.79      247.22     71.33 o 
  -6   1  14        2.89       48.19     42.26 o 
  -5   1  14      250.26      227.29     43.74 o 
  -4   1  14       36.59       32.29     32.81 o 
  -3   1  14        6.58       -6.89     31.06 o 
  -2   1  14       47.15       40.68     33.40 o 
  -1   1  14      344.14      338.07     44.57 o 
   0   1  14        2.96      -16.52     42.15 o 
   1   1  14       41.56       22.36     46.83 o 
   2   1  14      142.68      120.42     58.09 o 
   3   1  14       44.44       -2.50     55.72 o 
  -8   2  14        0.29      -24.71     58.84 o 
  -7   2  14      257.25      240.08     85.05 o 
  -6   2  14       74.25       25.26     44.17 o 
  -5   2  14       35.76       12.63     34.38 o 
  -4   2  14       22.54      -35.44     29.40 o 
  -3   2  14      232.72      200.65     39.87 o 
  -2   2  14       13.46      -15.46     29.68 o 
  -1   2  14        8.60        7.45     37.79 o 
   0   2  14        5.11      -12.78     36.62 o 
   1   2  14       31.49       59.50     52.66 o 
   2   2  14       19.53      -39.46     44.03 o 
   3   2  14       21.05       28.22     57.68 o 
  -8   3  14      100.10        7.57     67.78 o 
  -7   3  14       89.86       52.53     64.78 o 
  -6   3  14      128.68       38.23     41.26 o 
  -5   3  14      356.90      268.35     64.70 o 
  -4   3  14       22.01      -43.44     28.96 o 
  -3   3  14        3.67      -41.09     29.15 o 
  -2   3  14      194.60      152.37     39.44 o 
  -1   3  14      235.21      213.28     48.87 o 
   0   3  14        5.12       38.52     38.69 o 
   1   3  14      218.43      256.68     65.89 o 
   2   3  14        9.30        3.91     47.05 o 
  -8   4  14        0.79      -25.64     60.49 o 
  -7   4  14       84.87       29.10     45.22 o 
  -6   4  14      226.59      249.02     54.20 o 
  -5   4  14       82.30      103.38     37.63 o 
  -4   4  14       55.09       16.49     32.74 o 
  -3   4  14       48.75        8.98     33.48 o 
  -2   4  14       24.29       20.85     39.36 o 
  -1   4  14      276.11      244.65     56.65 o 
   0   4  14      512.45      572.35     60.67 o 
   1   4  14       20.31      -37.07     50.40 o 
   2   4  14       14.04      -24.92     49.50 o 
  -8   5  14        8.49      -48.74     65.62 o 
  -7   5  14       21.21      -12.70     44.62 o 
  -6   5  14      147.09       75.44     46.85 o 
  -5   5  14       28.30       -7.69     39.18 o 
  -4   5  14       20.68      -26.64     30.09 o 
  -3   5  14       22.43      -13.78     39.34 o 
  -2   5  14      133.26       58.01     42.23 o 
  -1   5  14       30.05       36.00     43.22 o 
   0   5  14        4.19      -27.33     36.69 o 
   1   5  14       54.42       94.53     53.70 o 
   2   5  14       80.43      100.69     69.85 o 
  -7   6  14      109.27       60.78     48.49 o 
  -6   6  14       12.42      -51.54     39.06 o 
  -5   6  14       65.49      -45.61     35.88 o 
  -4   6  14        3.00      -21.02     32.46 o 
  -3   6  14      386.15      411.61     54.75 o 
  -2   6  14       13.51      -38.82     35.41 o 
  -1   6  14       31.97        3.71     40.66 o 
   0   6  14      234.40      141.93    104.63 o 
   1   6  14        0.55      -31.08    104.93 o 
   2   6  14       16.73      -73.79     53.58 o 
  -7   7  14       79.51       63.89     49.25 o 
  -6   7  14        7.73      -32.77     44.22 o 
  -5   7  14       91.06       59.72     43.64 o 
  -4   7  14       68.39       43.78     39.39 o 
  -3   7  14       45.40        1.55     38.46 o 
  -2   7  14      123.49       58.44     43.56 o 
  -1   7  14      176.24      133.11     47.14 o 
   0   7  14        8.86      -28.76     44.36 o 
   1   7  14      100.11       42.73     70.40 o 
   2   7  14        1.60      -16.07     48.96 o 
  -7   8  14       74.78       59.68     63.86 o 
  -6   8  14       93.17        3.00     42.92 o 
  -5   8  14       18.15      -12.43     50.41 o 
  -4   8  14        4.66        9.46     41.53 o 
  -3   8  14      353.42      329.54     62.23 o 
  -2   8  14        1.03       11.21     39.53 o 
  -1   8  14       29.11       30.91     40.75 o 
   0   8  14       29.80       24.74     53.48 o 
   1   8  14        3.62      -58.05     51.24 o 
   2   8  14        0.10      -10.46     55.94 o 
  -7   9  14       48.41       26.53     58.05 o 
  -6   9  14       27.65       33.52     70.86 o 
  -5   9  14        0.04      -28.95     47.16 o 
  -4   9  14      344.02      322.28    113.03 o 
  -3   9  14      146.78      155.99     46.65 o 
  -2   9  14      648.22      721.34     70.37 o 
  -1   9  14        6.14        6.13     38.46 o 
   0   9  14        0.39      -52.66     48.31 o 
   1   9  14       67.71      -69.16     46.11 o 
  -6  10  14      331.49      363.55     77.24 o 
  -5  10  14       41.61       30.68     56.29 o 
  -4  10  14        7.53      -17.41     50.47 o 
  -3  10  14       33.43       14.48     41.08 o 
  -2  10  14      168.79      241.35     53.15 o 
  -1  10  14       90.94       57.21     42.91 o 
   0  10  14       87.91       85.76     58.21 o 
   1  10  14       69.08       30.71     53.35 o 
  -6  11  14        3.02       -9.81     56.66 o 
  -5  11  14      119.20       51.05     53.74 o 
  -4  11  14        0.20        9.92     49.42 o 
  -3  11  14       56.87        2.70     39.77 o 
  -2  11  14        0.65        1.27     41.60 o 
  -1  11  14      473.93      435.46     74.93 o 
   0  11  14        4.71      -29.49     52.50 o 
   1  11  14       90.35      102.24     59.20 o 
  -5  12  14       10.93      -37.19     51.47 o 
  -4  12  14       88.46       58.81     59.19 o 
  -3  12  14      228.30      180.27     64.02 o 
  -2  12  14      290.45      216.87     64.36 o 
  -1  12  14       16.06       50.27     54.86 o 
   0  12  14       13.55      -25.29     52.77 o 
  -5  13  14       69.65       -7.33     81.58 o 
  -4  13  14      122.34       70.82     58.55 o 
  -3  13  14       30.25       48.14     55.46 o 
  -2  13  14       20.67       13.97     44.84 o 
  -1  13  14       56.45       65.65     75.33 o 
  -4  14  14      289.87      309.90     76.31 o 
  -3  14  14       15.52       12.87     51.81 o 
  -2  14  14      365.13      423.14     62.88 o 
  -7   0  15      169.75      375.34    123.05 o 
  -5   0  15       13.61      -16.22     52.69 o 
  -3   0  15       47.92       14.31     45.40 o 
  -1   0  15      661.59      674.81     83.86 o 
   1   0  15       11.75       60.30     77.57 o 
  -7   1  15      111.88       45.35     62.76 o 
  -6   1  15      161.06      124.14     53.68 o 
  -5   1  15      754.31      730.62    111.71 o 
  -4   1  15       27.33      -51.19     34.40 o 
  -3   1  15      126.99       67.42     37.18 o 
  -2   1  15       87.13       55.86     37.97 o 
  -1   1  15        0.34      -22.41     38.02 o 
   0   1  15       73.74      -33.61     48.85 o 
   1   1  15      137.29       61.41     53.16 o 
  -7   2  15       25.28       66.65     66.32 o 
  -6   2  15      117.20       73.37     47.48 o 
  -5   2  15       10.28       10.50     37.80 o 
  -4   2  15      203.90      223.81     45.40 o 
  -3   2  15       20.36      -48.30     32.20 o 
  -2   2  15       65.42       48.61     42.25 o 
  -1   2  15       28.21       -3.75     38.41 o 
   0   2  15        2.63      -13.44     49.99 o 
   1   2  15        0.17      -32.09     50.76 o 
  -7   3  15       88.00       51.13     60.87 o 
  -6   3  15       72.38       44.31     47.94 o 
  -5   3  15       61.51       23.94     38.25 o 
  -4   3  15       24.98      -27.41     35.85 o 
  -3   3  15      115.79       69.70     43.54 o 
  -2   3  15        2.94       -9.56     47.40 o 
  -1   3  15        8.79      -34.97     38.68 o 
   0   3  15      411.46      384.68     84.96 o 
   1   3  15        2.82      -40.38     54.74 o 
  -7   4  15      229.53      145.20     81.19 o 
  -6   4  15       23.05       -5.17     43.77 o 
  -5   4  15      202.76      207.23     54.89 o 
  -4   4  15       30.56       -6.74     35.27 o 
  -3   4  15       16.31      -47.29     34.47 o 
  -2   4  15        0.54      -36.59     35.66 o 
  -1   4  15      181.78      228.74     49.53 o 
   0   4  15        2.30       -1.36     42.73 o 
   1   4  15      153.37      122.01     58.06 o 
  -6   5  15       51.11      -27.65     45.46 o 
  -5   5  15       70.35       98.52     55.25 o 
  -4   5  15       77.11      -11.91     35.04 o 
  -3   5  15       26.88      -34.84     40.32 o 
  -2   5  15       17.17      -25.53     37.51 o 
  -1   5  15        3.39       -8.45     50.81 o 
   0   5  15        2.86        7.13     53.54 o 
   1   5  15        8.25      -41.54     50.44 o 
  -6   6  15        0.29      -38.68     46.35 o 
  -5   6  15      161.20       62.08     47.64 o 
  -4   6  15       65.80       82.09     46.76 o 
  -3   6  15       16.56      -41.14     38.80 o 
  -2   6  15       53.18        0.14     41.53 o 
  -1   6  15       56.05       -4.60     41.05 o 
   0   6  15        3.57      -55.02     46.42 o 
   1   6  15       92.74       80.40     56.15 o 
  -6   7  15      215.09      181.18     54.79 o 
  -5   7  15        8.93      -50.28     47.09 o 
  -4   7  15        3.27      -16.21     41.65 o 
  -3   7  15       80.76       27.81     44.13 o 
  -2   7  15       71.55       63.15     47.40 o 
  -1   7  15        8.20      -26.75     40.17 o 
   0   7  15       20.17       93.24     58.39 o 
  -6   8  15        6.67      -12.90     52.93 o 
  -5   8  15        2.33      -65.06     43.38 o 
  -4   8  15        1.36       37.42     55.03 o 
  -3   8  15        1.05       47.28     44.30 o 
  -2   8  15       96.58       63.61     46.16 o 
  -1   8  15       39.63       54.34     47.91 o 
   0   8  15       14.14      -52.26     50.75 o 
  -5   9  15       89.04       46.82     58.92 o 
  -4   9  15        4.13       24.12     56.97 o 
  -3   9  15      464.29      584.06     93.50 o 
  -2   9  15       10.11      -24.08     42.67 o 
  -1   9  15       21.40       29.50     55.58 o 
   0   9  15       18.76       78.39     59.37 o 
  -5  10  15       26.89       89.23     58.73 o 
  -4  10  15      129.25      124.11     60.86 o 
  -3  10  15      111.69       93.75     49.36 o 
  -2  10  15       76.67      108.01     46.40 o 
  -1  10  15       84.26      107.85     57.06 o 
  -4  11  15      257.44      217.43     98.70 o 
  -3  11  15        1.76       16.06     56.75 o 
  -2  11  15      287.69      281.50     58.65 o 
  -4   0  16       23.09       17.55     56.79 o 
  -2   0  16      205.93      129.79     65.32 o 
  -5   1  16       10.91       46.59     42.34 o 
  -4   1  16      213.77      194.15     45.65 o 
  -3   1  16       11.88      -46.23     35.75 o 
  -2   1  16       36.99       15.34     37.53 o 
  -1   1  16       74.12        9.33     54.99 o 
  -5   2  16      230.01      198.64     61.02 o 
  -4   2  16      223.53      247.28     49.39 o 
  -3   2  16       43.71       18.08     42.55 o 
  -2   2  16        1.95        8.07     42.37 o 
  -1   2  16        1.44      -61.60     42.64 o 
  -5   3  16       23.90      -19.80     41.23 o 
  -4   3  16       13.30      -37.98     38.53 o 
  -3   3  16        1.88      -53.71     35.81 o 
  -2   3  16       62.72       29.99     45.17 o 
  -1   3  16       55.24       12.70     43.57 o 
  -5   4  16       47.32       -9.13     43.53 o 
  -4   4  16       71.29       12.72     39.36 o 
  -3   4  16       32.35      -29.49     42.76 o 
  -2   4  16       98.29       77.88     48.39 o 
  -1   4  16        0.11      -53.65     43.06 o 
  -5   5  16        6.69      -18.25     60.40 o 
  -4   5  16       54.03      -23.93     42.70 o 
  -3   5  16       46.84        1.29     53.63 o 
  -2   5  16       78.95       17.77     44.36 o 
  -4   6  16      223.79      213.50     52.61 o 
  -3   6  16       24.07      -31.19     43.24 o 
  -2   6  16       26.12      -45.87     45.23 o 
  -3   7  16       23.59      -24.65    113.73 o 
                                                 
